# Supplementary material for: An automated decision making framework for modern vehicles CO2 emissions using multi modal engine telemetry and feature interpretability
Source: Sci Rep. 2026 Mar 8;16:12570. doi: 10.1038/s41598-026-42137-3 (PMC13087013; doi:10.1038/s41598-026-42137-3)
Supplement: Supplementary file 1 — Supplementary Material 1 [file 41598_2026_42137_MOESM1_ESM.zip]

Archive with 4 entries (4 files):
- Code of HLOA_MLPR.py
- Code of MLPR.py
- Results.xlsx
- Code of GAO_MLPR.py
