# Supplementary material for: An automated decision making framework for modern vehicles CO2 emissions using multi modal engine telemetry and feature interpretability
Source: Sci Rep. 2026 Mar 8;16:12570. doi: 10.1038/s41598-026-42137-3 (PMC13087013; doi:10.1038/s41598-026-42137-3)
Supplement: Supplementary file 1 — Supplementary Material 1 [file 41598_2026_42137_MOESM1_ESM.zip › Code of MLPR.py]

# -*- coding: utf-8 -*-
"""
Created on Sun Jan  7 17:40:59 2024

@author: Nasirianfar
"""

import numpy as np
from sklearn.neural_network import MLPRegressor as MLPR

X=np.loadtxt('input.txt')
Y=np.loadtxt('target.txt')
size_Y = len(Y)
size_tr = round(size_Y*0.7)
size_te = size_Y-size_tr

X_tr = X[:size_tr]
X_te = X[size_tr:]
Y_tr = Y[:size_tr]
Y_te = Y[size_tr:]

net = MLPR(hidden_layer_sizes=(100,100,100))
net.fit(X_tr, Y_tr)
preds_tr = net.predict(X_tr)
preds_te = net.predict(X_te)
Y = np.hstack([Y_tr, Y_te])
preds = np.hstack([preds_tr, preds_te])

# Results
print('--------------------------------------------------------------------------------------')
# Validation
ytr = preds
N = len(Y)
S1=0
S2=0
S3=0
S4=0
S5=0
S6=0
S7=0
R=0
R1=0
R2=0
R3=0
M=0
Z=0

# ytr = list(ytr)
for i in range(N):
   #MSE & RMSE
   
    S1 = (ytr[i]-Y[i])**2
    M = M+S1
   
    #MAE
    
    S2 = abs(ytr[i]-Y[i])
    Z = Z+S2
    
    #R
    
    S4 = (Y[i]-np.mean(Y))*(ytr[i]-np.mean(ytr))
    R1 = S4+R1
    S5 = (ytr[i]-np.mean(ytr))**2
    R2 = R2+S5
    S6 = (Y[i]-np.mean(Y))**2
    R3 = R3+S6
     
    #MAPE
    S7 = abs((ytr[i]-Y[i])/ytr[i])
   

# cost= mse(Y-ytr)
MSE= M/N
RMSE=np.sqrt(MSE)
print(RMSE)
R_2=(R1/np.sqrt(R2*R3))**2
print(R_2)
MAPE=S7/N
