# Supplementary material for: An automated decision making framework for modern vehicles CO2 emissions using multi modal engine telemetry and feature interpretability
Source: Sci Rep. 2026 Mar 8;16:12570. doi: 10.1038/s41598-026-42137-3 (PMC13087013; doi:10.1038/s41598-026-42137-3)
Supplement: Supplementary file 1 — Supplementary Material 1 [file 41598_2026_42137_MOESM1_ESM.zip › Results.xlsx]

## Sheet: RFE
		ranks									RMSE	R2
0	Engine Size(L)	5		5							22.4002	0.83497
1	Cylinders	7		5	6						17.5053	0.899215
2	Fuel Type	3		2	5	6					9.29674	0.971574
3	Fuel Consumption City (L/100 km)	4		2	3	5	6				9.51647	0.970214
4	Fuel Consumption Hwy (L/100 km)	6		0	2	3	5	6			8.46563	0.976429
5	Fuel Consumption Comb (L/100 km)	1		0	2	3	4	5	6		8.94902	0.97366
6	Fuel Consumption Comb (mpg)	2		0	1	2	3	4	5	6	8.49278	0.976278

## Sheet: Single Models
XGB										RFR										SVR										MLP-L1											MLP-L2
Number	CO2 Emissions(g/km)_M	CO2 Emissions(g/km)_P	RMSE	R_2	MAPE	MARE	TIC	Error		Number	CO2 Emissions(g/km)_M	CO2 Emissions(g/km)_P	RMSE	R_2	MAPE	MARE	TIC	Error		Number	CO2 Emissions(g/km)_M	CO2 Emissions(g/km)_P	RMSE	R_2	MAPE	MARE	TIC	Error		Number	CO2 Emissions(g/km)_M	CO2 Emissions(g/km)_P	Neuron	RMSE	R_2	MAPE	MARE	TIC	Error		Number	CO2 Emissions(g/km)_M	CO2 Emissions(g/km)_P	Neuron	Neuron	RMSE	R_2	MAPE	MARE
1	196	207.294	12.2939	0.952241	3.6944	0.0360386	0.0242626	5.76212		1	196	195.932	13.3459	0.94175	3.55312	0.0371871	0.0262972	-0.0344898		1	196	197.851	16.8749	0.906424	3.02636	0.0328372	0.0331687	0.944541		1	196	201.971	100	14.6319	0.931046	3.48637	0.0345955	0.0288927	3.04647		1	196	199.817	100	100	12.0754	0.953554	2.65541	0.0262696
2	221	226.73						2.59265		2	221	226.34						2.41647		2	221	225.973						2.25041		2	221	225.833							2.18677		2	221	224.369
3	136	138.499						1.83768		3	136	170.275						25.2018		3	136	144.297						6.10081		3	136	141.822							4.281		3	136	136.961
4	255	266.567						4.53598		4	255	264.734						3.81741		4	255	262.957						3.12035		4	255	259.335							1.7		4	255	257.258
5	244	249.018						2.05656		5	244	243.232						-0.314877		5	244	246.549						1.04459		5	244	249.467							2.24066		5	244	246.516
6	230	238.45						3.67391		6	230	239.771						4.24817		6	230	236.743						2.93165		6	230	241.715							5.09335		6	230	237.36
7	232	236.128						1.77909		7	232	239.171						3.09086		7	232	237.013						2.16078		7	232	241.887							4.26158		7	232	237.879
8	255	263.596	TRAIN					3.37108		8	255	265.406	TRAIN					4.08098		8	255	263.58	TRAIN					3.36459		8	255	261.271		TRAIN					2.4592		8	255	258.496			TRAIN
9	267	276.743	RMSE	R2	MAPE	MARE	TIC	3.64925		9	267	273.091	RMSE	R2	MAPE	MARE	TIC	2.28109		9	267	274.442	RMSE	R2	MAPE	MARE	TIC	2.7873		9	267	271.366		RMSE	R2	MAPE	MARE	TIC	1.63506		9	267	269.364			RMSE	R2	MAPE	MARE
10	212	220.775	11.0124	0.960208	3.39434	0.0338037	0.021668	4.13915		10	212	208.771	12.5213	0.947813	3.36816	0.0349043	0.024651	-1.52321		10	212	212.21	16.2408	0.913345	2.84468	0.0310739	0.0318773	0.0989151		10	212	216.975		13.6619	0.937962	3.22396	0.0326828	0.0269196	2.34648		10	212	214.889			11.1	0.959199	2.41616	0.0244237
11	225	229.823						2.14356		11	225	225.14						0.0624		11	225	227.02						0.8976		11	225	227.852							1.26752		11	225	226.894
12	239	241.694	TEST					1.1273		12	239	244.732	TEST					2.3982		12	239	245.324	TEST					2.64615		12	239	247.366		TEST					3.50044		12	239	243.918			TEST
13	193	200.771	RMSE	R2				4.0263		13	193	192.97	RMSE	R2				-0.0154922		13	193	192.64	RMSE	R2				-0.186528		13	193	198.251		RMSE	R2				2.7207		13	193	196.555			RMSE	R2
14	359	364.476	14.8609	0.945669				1.52542		14	359	369.179	15.0963	0.931363				2.83538		14	359	342.517	18.2695	0.895866				-4.5915		14	359	341.927		16.678	0.923197				-4.75564		14	359	350.042			14.0917	0.947579
15	359	364.476						1.52542		15	359	369.179						2.83538		15	359	342.517						-4.5915		15	359	341.927							-4.75564		15	359	350.042
16	338	348.452						3.09231		16	338	359.707						6.42231		16	338	331.368						-1.96216		16	338	328.432							-2.83065		16	338	335.759
17	354	374.248	Val					5.71963		17	354	354.907	Val					0.256328		17	354	339.781	Val					-4.01669		17	354	333.641		Val					-5.75119		17	354	340.91			Val
18	338	348.452	RMSE	R2	MAPE	MARE	TIC	3.09231		18	338	359.707	RMSE	R2	MAPE	MARE	TIC	6.42231		18	338	331.368	RMSE	R2	MAPE	MARE	TIC	-1.96216		18	338	328.432		RMSE	R2	MAPE	MARE	TIC	-2.83065		18	338	335.759			RMSE	R2	MAPE	MARE
19	354	374.248	14.8044	0.944079	4.39679	0.0412278	0.0295696	5.71963		19	354	354.907	14.1489	0.934875	3.84147	0.0405634	0.0280318	0.256328		19	354	339.781	18.8964	0.878343	3.47221	0.0373285	0.0373407	-4.01669		19	354	333.641		16.7836	0.912882	4.12355	0.0394773	0.0333975	-5.75119		19	354	340.91			14.1834	0.939922	3.2513	0.0311276
20	359	364.476						1.52542		20	359	369.179						2.83538		20	359	342.517						-4.5915		20	359	341.927							-4.75564		20	359	350.042
21	202	211.721	TEST					4.81225		21	202	211.771	TEST					4.83703		21	202	203.698	TEST					0.840743		21	202	204.855		TEST					1.41336		21	202	203.552			TEST
22	230	238.707	RMSE	R2	MAPE	MARE	TIC	3.78554		22	230	234.241	RMSE	R2	MAPE	MARE	TIC	1.84374		22	230	233.917	RMSE	R2	MAPE	MARE	TIC	1.70296		22	230	230.124		RMSE	R2	MAPE	MARE	TIC	0.0541043		22	230	230.682			RMSE	R2	MAPE	MARE
23	214	226.773	14.9177	0.947159	4.39264	0.041282	0.029511	5.96846		23	214	220.022	15.9948	0.928483	4.1293	0.0444828	0.0314735	2.81383		23	214	217.838	17.6148	0.91393	3.4284	0.0365733	0.0346692	1.79327		23	214	217.318		16.5708	0.933253	4.07391	0.0386383	0.0328003	1.5505		23	214	216.599			13.9985	0.95491	3.17598	0.0300234
24	230	238.707						3.78554		24	230	234.241						1.84374		24	230	233.917						1.70296		24	230	230.124							0.0541043		24	230	230.682
25	230	238.707						3.78554		25	230	234.241						1.84374		25	230	233.917						1.70296		25	230	230.124							0.0541043		25	230	230.682
26	214	226.773						5.96846		26	214	220.022						2.81383		26	214	217.838						1.79327		26	214	217.318							1.5505		26	214	216.599
27	235	243.063						3.43117		27	235	235.863						0.367319		27	235	236.435						0.610468		27	235	236.415							0.602017		27	235	236.999
28	251	254.884						1.54731		28	251	254.962						1.57865		28	251	255.54						1.80861		28	251	255.552							1.81365		28	251	254.296
29	217	225.551						3.94044		29	217	219.805						1.29281		29	217	194.594						-10.3255		29	217	196.252							-9.56121		29	217	200.841
30	262	259.397						-0.993607		30	262	262.634						0.242137		30	262	265.123						1.19198		30	262	263.035							0.395153		30	262	262.114
31	217	225.551						3.94044		31	217	219.805						1.29281		31	217	194.594						-10.3255		31	217	196.252							-9.56121		31	217	200.841
32	258	268.397						4.02975		32	258	263.834						2.2614		32	258	264.102						2.36512		32	258	261.031							1.17498		32	258	260.334
33	265	262.267						-1.03142		33	265	262.406						-0.978679		33	265	268.646						1.37581		33	265	272.97							3.00765		33	265	268.893
34	224	227.731						1.66563		34	224	217.705						-2.81009		34	224	199.722						-10.8386		34	224	199.218							-11.0634		34	224	204.649
35	258	268.397						4.02975		35	258	263.834						2.2614		35	258	264.102						2.36512		35	258	261.031							1.17498		35	258	260.334
36	288	296.245						2.86293		36	288	283.893						-1.42594		36	288	290.382						0.827187		36	288	293.094							1.76871		36	288	291.301
37	363	359.974						-0.83354		37	363	367.979						1.37163		37	363	344.244						-5.16694		37	363	347.96							-4.14322		37	363	355.802
38	224	227.731						1.66563		38	224	217.705						-2.81009		38	224	199.722						-10.8386		38	224	199.218							-11.0634		38	224	204.649
39	242	250.593						3.55083		39	242	241.048						-0.393223		39	242	243.16						0.47938		39	242	237.706							-1.77446		39	242	239.319
40	239	241.665						1.11506		40	239	241.948						1.23364		40	239	243.072						1.70397		40	239	238.289							-0.297464		40	239	239.471
41	258	268.397						4.02975		41	258	263.834						2.2614		41	258	263.478						2.12337		41	258	259.356							0.525419		41	258	258.847
42	244	231.192						-5.24928		42	244	245.075						0.440615		42	244	216.363						-11.3267		42	244	208.849							-14.4062		42	244	215.623
43	212	220.437						3.97972		43	212	208.771						-1.52321		43	212	210.477						-0.718302		43	212	208.913							-1.45591		43	212	208.696
44	304	323.025						6.25839		44	304	315.333						3.72809		44	304	304.575						0.189178		44	304	297.895							-2.00813		44	304	300.685
45	290	288.102						-0.654483		45	290	286.858						-1.08348		45	290	255.64						-11.8483		45	290	244.704							-15.6194		45	290	241.99
46	336	343.283						2.16763		46	336	360.307						7.23435		46	336	330.317						-1.69152		46	336	325.744							-3.05241		46	336	332.603
47	347	357.783						3.10764		47	347	357.007						2.88398		47	347	334.925						-3.47991		47	347	336.983							-2.88686		47	347	343.995
48	336	343.283						2.16763		48	336	360.307						7.23435		48	336	330.317						-1.69152		48	336	325.744							-3.05241		48	336	332.603
49	347	357.783						3.10764		49	347	357.007						2.88398		49	347	334.925						-3.47991		49	347	336.983							-2.88686		49	347	343.995
50	306	317.099						3.62704		50	306	314.956						2.9267		50	306	308.169						0.708824		50	306	307.171							0.382667		50	306	306.398
51	308	312.599						1.4931		51	308	314.356						2.06354		51	308	308.423						0.137338		51	308	307.343							-0.213273		51	308	306.916
52	293	287.036						-2.03541		52	293	289.854						-1.07372		52	293	293.282						0.0961433		52	293	300.206							2.45949		52	293	297.616
53	262	271.558						3.64819		53	262	262.634						0.242137		53	262	265.571						1.36305		53	262	263.889							0.721008		53	262	263.603
54	285	302.219						6.04158		54	285	284.121						-0.308351		54	285	287.525						0.886105		54	285	285.672							0.235853		54	285	286.753
55	262	271.558						3.64819		55	262	262.634						0.242137		55	262	265.571						1.36305		55	262	263.889							0.721008		55	262	263.603
56	285	302.219						6.04158		56	285	284.121						-0.308351		56	285	287.525						0.886105		56	285	285.672							0.235853		56	285	286.753
57	267	280.214						4.94925		57	267	272.418						2.02936		57	267	272.927						2.22		57	267	266.684							-0.118427		57	267	266.892
58	281	294.787						4.90623		58	281	285.993						1.77698		58	281	286.977						2.12701		58	281	285.794							1.70605		58	281	283.722
59	281	294.787						4.90623		59	281	285.993						1.77698		59	281	286.977						2.12701		59	281	285.794							1.70605		59	281	283.722
60	300	293.273						-2.2425		60	300	299.927						-0.0242667		60	300	301.545						0.5151		60	300	305.686							1.8955		60	300	303.655
61	292	298.77						2.31841		61	292	294.196						0.751952		61	292	295.759						1.28743		61	292	291.151							-0.29063		61	292	292.792
62	209	213.927						2.35742		62	209	209.671						0.320957		62	209	210.923						0.920239		62	209	212.01							1.4402		62	209	211.079
63	209	213.927						2.35742		63	209	209.671						0.320957		63	209	210.923						0.920239		63	209	212.01							1.4402		63	209	211.079
64	237	246.165						3.86709		64	237	239.427						1.02409		64	237	241.118						1.73772		64	237	233.091							-1.64922		64	237	234.49
65	237	246.165						3.86709		65	237	239.427						1.02409		65	237	241.118						1.73772		65	237	233.091							-1.64922		65	237	234.49
66	314	304.351						-3.07301		66	314	315.703						0.542357		66	314	311.724						-0.724873		66	314	315.952							0.621745		66	314	315.042
67	356	376.868						5.86187		67	356	370.079						3.95478		67	356	343.297						-3.56815		67	356	346.053							-2.79411		67	356	353.685
68	332	333.141						0.343599		68	332	318.927						-3.93759		68	332	323.606						-2.5284		68	332	324.359							-2.30145		68	332	330.686
69	380	393.319						3.50487		69	380	362.879						-4.50553		69	380	351.502						-7.49937		69	380	355.998							-6.31622		69	380	363.154
70	380	393.319						3.50487		70	380	362.879						-4.50553		70	380	351.502						-7.49937		70	380	355.998							-6.31622		70	380	363.154
71	388	375.319						-3.26843		71	388	360.479						-7.09304		71	388	352.421						-9.16979		71	388	358.24							-7.66998		71	388	365.109
72	193	203.836						5.61425		72	193	196.832						1.9857		72	193	193.186						0.0965285		72	193	201.863							4.59211		72	193	199.279
73	200	207.946						3.97312		73	200	205.16						2.57985		73	200	204.191						2.09565		73	200	208.035							4.01727		73	200	206.009
74	202	211.721						4.81225		74	202	211.771						4.83703		74	202	204.265						1.12144		74	202	207.368							2.65755		74	202	205.784
75	181	178.614						-1.31796		75	181	187.235						3.44464		75	181	165.615						-8.49978		75	181	158.553							-12.4017		75	181	164.121
76	181	178.614						-1.31796		76	181	187.235						3.44464		76	181	165.615						-8.49978		76	181	158.553							-12.4017		76	181	164.121
77	193	203.836						5.61425		77	193	196.832						1.9857		77	193	193.186						0.0965285		77	193	201.863							4.59211		77	193	199.279
78	200	207.946						3.97312		78	200	205.16						2.57985		78	200	204.191						2.09565		78	200	208.035							4.01727		78	200	206.009
79	209	214.265						2.51914		79	209	209.671						0.320957		79	209	211.345						1.1222		79	209	213.686							2.24205		79	209	212.566
80	209	214.265						2.51914		80	209	209.671						0.320957		80	209	211.345						1.1222		80	209	213.686							2.24205		80	209	212.566
81	209	214.265						2.51914		81	209	209.671						0.320957		81	209	211.345						1.1222		81	209	213.686							2.24205		81	209	212.566
82	221	227.546						2.96176		82	221	229.467						3.83118		82	221	227.087						2.75416		82	221	230.803							4.43585		82	221	227.338
83	230	238.655						3.76293		83	230	239.771						4.24817		83	230	235.877						2.55522		83	230	238.129							3.53452		83	230	235.383
84	228	236.596						3.77029		84	228	227.367						-0.277675		84	228	229.554						0.681711		84	228	236.428							3.69661		84	228	233.429
85	237	246.594						4.0481		85	237	245.332						3.51549		85	237	243.534						2.75696		85	237	241.935							2.08218		85	237	239.934
86	232	236.527						1.9514		86	232	239.171						3.09086		86	232	236.698						2.025		86	232	239.978							3.43898		86	232	237.389
87	193	203.836						5.61425		87	193	196.832						1.9857		87	193	193.186						0.0965285		87	193	201.863							4.59211		87	193	199.279
88	200	207.946						3.97312		88	200	205.16						2.57985		88	200	204.191						2.09565		88	200	208.035							4.01727		88	200	206.009
89	209	214.265						2.51914		89	209	209.671						0.320957		89	209	211.345						1.1222		89	209	213.686							2.24205		89	209	212.566
90	221	227.546						2.96176		90	221	229.467						3.83118		90	221	227.087						2.75416		90	221	230.803							4.43585		90	221	227.338
91	230	238.655						3.76293		91	230	239.771						4.24817		91	230	235.877						2.55522		91	230	238.129							3.53452		91	230	235.383
92	228	236.596						3.77029		92	228	227.367						-0.277675		92	228	229.554						0.681711		92	228	236.428							3.69661		92	228	233.429
93	237	246.594						4.0481		93	237	245.332						3.51549		93	237	243.534						2.75696		93	237	241.935							2.08218		93	237	239.934
94	202	211.721						4.81225		94	202	211.771						4.83703		94	202	204.265						1.12144		94	202	207.368							2.65755		94	202	205.784
95	209	214.265						2.51914		95	209	209.671						0.320957		95	209	211.345						1.1222		95	209	213.686							2.24205		95	209	212.566
96	213	209.883						-1.46326		96	213	221.005						3.7584		96	213	189.447						-11.0577		96	213	189.351							-11.1027		96	213	193.907
97	232	236.527						1.9514		97	232	239.171						3.09086		97	232	236.698						2.025		97	232	239.978							3.43898		97	232	237.389
98	246	259.881						5.64258		98	246	255.183						3.73301		98	246	253.388						3.00329		98	246	250.937							2.00683		98	246	249.466
99	281	295.372						5.11441		99	281	287.493						2.31085		99	281	288.296						2.59655		99	281	289.666							3.08396		99	281	286.196
100	292	299.039						2.41079		100	292	296.367						1.49545		100	292	298.758						2.31442		100	292	299.68							2.62999		100	292	296.991
101	232	236.527						1.9514		101	232	239.171						3.09086		101	232	236.698						2.025		101	232	239.978							3.43898		101	232	237.389
102	292	299.039						2.41079		102	292	296.367						1.49545		102	292	298.758						2.31442		102	292	299.68							2.62999		102	292	296.991
103	281	295.372						5.11441		103	281	287.493						2.31085		103	281	288.296						2.59655		103	281	289.666							3.08396		103	281	286.196
104	292	299.039						2.41079		104	292	296.367						1.49545		104	292	298.758						2.31442		104	292	299.68							2.62999		104	292	296.991
105	246	259.881						5.64258		105	246	255.183						3.73301		105	246	253.388						3.00329		105	246	250.937							2.00683		105	246	249.466
106	292	299.039						2.41079		106	292	296.367						1.49545		106	292	298.758						2.31442		106	292	299.68							2.62999		106	292	296.991
107	292	299.039						2.41079		107	292	296.367						1.49545		107	292	298.758						2.31442		107	292	299.68							2.62999		107	292	296.991
108	356	376.868						5.86187		108	356	370.079						3.95478		108	356	343.168						-3.60455		108	356	345.525							-2.94253		108	356	353.227
109	191	197.695						3.50524		109	191	198.579						3.96806		109	191	191.892						0.466963		109	191	199.643							4.52538		109	191	194.536
110	214	229.438						7.21379		110	214	223.149						4.27542		110	214	217.986						1.86266		110	214	220.296							2.94227		110	214	216.837
111	212	224.188						5.74882		111	212	213.108						0.522453		111	212	212.446						0.210142		111	212	219.433							3.50601		111	212	215.627
112	292	299.039						2.41079		112	292	296.367						1.49545		112	292	298.758						2.31442		112	292	299.68							2.62999		112	292	296.991
113	292	299.039						2.41079		113	292	296.367						1.49545		113	292	298.758						2.31442		113	292	299.68							2.62999		113	292	296.991
114	338	346.765						2.59327		114	338	359.707						6.42231		114	338	330.588						-2.19302		114	338	326.043							-3.53771		114	338	333.237
115	317	329.958						4.08762		115	317	311.656						-1.6859		115	317	318.768						0.557603		115	317	317.351							0.110688		115	317	319.917
116	338	346.765						2.59327		116	338	359.707						6.42231		116	338	330.588						-2.19302		116	338	326.043							-3.53771		116	338	333.237
117	317	329.958						4.08762		117	317	311.656						-1.6859		117	317	318.768						0.557603		117	317	317.351							0.110688		117	317	319.917
118	338	346.765						2.59327		118	338	359.707						6.42231		118	338	330.588						-2.19302		118	338	326.043							-3.53771		118	338	333.237
119	317	329.958						4.08762		119	317	311.656						-1.6859		119	317	318.768						0.557603		119	317	317.351							0.110688		119	317	319.917
120	338	346.765						2.59327		120	338	359.707						6.42231		120	338	330.588						-2.19302		120	338	326.043							-3.53771		120	338	333.237
121	317	329.958						4.08762		121	317	311.656						-1.6859		121	317	318.768						0.557603		121	317	317.351							0.110688		121	317	319.917
122	209	214.265						2.51914		122	209	209.671						0.320957		122	209	211.345						1.1222		122	209	213.686							2.24205		122	209	212.566
123	260	263.897						1.49875		123	260	263.234						1.244		123	260	264.992						1.92012		123	260	262.878							1.10709		123	260	262.34
124	230	238.707						3.78554		124	230	234.241						1.84374		124	230	233.124						1.35822		124	230	227.611							-1.03863		124	230	228.451
125	253	264.68						4.6168		125	253	253.083						0.0328854		125	253	255.505						0.99		125	253	254.887							0.74585		125	253	254.071
126	255	266.827						4.63794		126	255	264.734						3.81741		126	255	262.799						3.05859		126	255	258.264							1.28		126	255	257.511
127	320	340.621						6.44414		127	320	310.756						-2.88884		127	320	319.654						-0.108281		127	320	318.605							-0.43605		127	320	321.997
128	370	366.406						-0.971486		128	370	350.107						-5.37638		128	370	342.299						-7.48678		128	370	336.443							-9.06945		128	370	343.395
129	274	286.457						4.54644		129	274	283.564						3.49055		129	274	275.72						0.627701		129	274	272.308							-0.617584		129	274	272.983
130	324	331.621						2.35224		130	324	309.556						-4.45812		130	324	320.95						-0.941389		130	324	320.419							-1.10531		130	324	325.265
131	209	215.009						2.87524		131	209	210.881						0.900048		131	209	211.774						1.32718		131	209	215.362							3.04389		131	209	214.054
132	200	207.946						3.97312		132	200	205.16						2.57985		132	200	204.191						2.09565		132	200	208.035							4.01727		132	200	206.009
133	278	289.856						4.26475		133	278	282.364						1.56982		133	278	282.876						1.75403		133	278	275.021							-1.07173		133	278	276.199
134	253	264.68						4.6168		134	253	254.362						0.538498		134	253	255.808						1.10988		134	253	255.724							1.07685		134	253	254.814
135	278	289.856						4.26475		135	278	282.364						1.56982		135	278	282.876						1.75403		135	278	275.021							-1.07173		135	278	276.199
136	283	287.94						1.74558		136	283	284.721						0.608198		136	283	286.257						1.15092		136	283	283.194							0.0684806		136	283	285.272
137	290	301.697						4.03336		137	290	294.796						1.65369		137	290	294.435						1.52938		137	290	288.674							-0.457241		137	290	291.311
138	196	204.418						4.29464		138	196	192.07						-2.00505		138	196	197.52						0.775561		138	196	193.075							-1.49253		138	196	195.893
139	212	221.129						4.30625		139	212	208.573						-1.61642		139	212	211.065						-0.441085		139	212	205.881							-2.88631		139	212	209.976
140	264	267.903						1.4785		140	264	262.034						-0.744545		140	264	268.082						1.54602		140	264	270.132							2.32282		140	264	270.596
141	250	264.073						5.629		141	250	267.246						6.89832		141	250	321.624						28.6495		141	250	294.139							17.6558		141	250	287.157
142	264	267.903						1.4785		142	264	262.034						-0.744545		142	264	268.082						1.54602		142	264	270.132							2.32282		142	264	270.596
143	264	270.838						2.59015		143	264	263.046						-0.361439		143	264	328.385						24.3883		143	264	301.727							14.2904		143	264	294.499
144	189	196.93						4.19577		144	189	194.368						2.84005		144	189	192.443						1.8219		144	189	196.438							3.93537		144	189	195.298
145	228	234.11						2.67982		145	228	224.24						-1.64895		145	228	228.004						0.00157895		145	228	229.261							0.552947		145	228	229.473
146	225	230.437						2.41656		146	225	225.14						0.0624		146	225	227.633						1.17		146	225	229.007							1.78069		146	225	228.881
147	246	260.128						5.74299		147	246	252.401						2.60211		147	246	251.324						2.16439		147	246	243.769							-0.906805		147	246	245.511
148	189	196.93						4.19577		148	189	194.368						2.84005		148	189	192.443						1.8219		148	189	196.438							3.93537		148	189	195.298
149	228	234.11						2.67982		149	228	224.24						-1.64895		149	228	228.004						0.00157895		149	228	229.261							0.552947		149	228	229.473
150	225	230.437						2.41656		150	225	225.14						0.0624		150	225	227.633						1.17		150	225	229.007							1.78069		150	225	228.881
151	218	229.151						5.11502		151	218	227.24						4.23872		151	218	220.539						1.16463		151	218	223.472							2.51023		151	218	224.361
152	221	227.344						2.87059		152	221	226.34						2.41647		152	221	225.833						2.18688		152	221	224.473							1.57154		152	221	224.125
153	235	243.063						3.43117		153	235	235.863						0.367319		153	235	236.706						0.725745		153	235	237.253							0.9588		153	235	237.743
154	207	214.621						3.68176		154	207	210.271						1.5801		154	207	211.329						2.0913		154	207	212.334							2.57661		154	207	212.326
155	251	254.526						1.40488		155	251	254.962						1.57865		155	251	256.021						2.00044		155	251	256.597							2.22978		155	251	256.308
156	232	236.309						1.85754		156	232	236.763						2.0531		156	232	235.255						1.40315		156	232	233.647							0.710043		156	232	234.176
157	260	263.712						1.4275		157	260	263.234						1.244		157	260	265.09						1.95785		157	260	263.087							1.18712		157	260	263.61
158	258	268.212						3.95795		158	258	263.834						2.2614		158	258	264.821						2.64384		158	258	262.914							1.90479		158	258	263.091
159	262	270.122						3.0999		159	262	262.634						0.242137		159	262	266.282						1.63443		159	262	265.772							1.43968		159	262	266.36
160	232	236.309						1.85754		160	232	236.763						2.0531		160	232	235.524						1.51914		160	232	234.485							1.071		160	232	234.92
161	248	261.276						5.35333		161	248	255.862						3.17032		161	248	255.65						3.08468		161	248	256.343							3.36394		161	248	255.717
162	248	263.252						6.1501		162	248	251.801						1.53274		162	248	252.774						1.92484		162	248	247.292							-0.285435		162	248	249.004
163	260	263.712						1.4275		163	260	263.234						1.244		163	260	265.09						1.95785		163	260	263.087							1.18712		163	260	263.61
164	294	302.616						2.93053		164	294	300.871						2.3369		164	294	298.139						1.40786		164	294	297.132							1.06545		164	294	297.023
165	253	265.031						4.75553		165	253	254.362						0.538498		165	253	255.418						0.95585		165	253	253.473							0.187067		165	253	255.345
166	260	263.712						1.4275		166	260	263.234						1.244		166	260	265.706						2.19462		166	260	264.761							1.83129		166	260	265.096
167	255	267.174						4.77431		167	255	264.734						3.81741		167	255	261.979						2.73671		167	255	255.175							0.0688		167	255	257.299
168	262	270.122						3.0999		168	262	262.634						0.242137		168	262	266.282						1.63443		168	262	265.772							1.43968		168	262	266.36
169	382	385.76						0.984359		169	382	362.279						-5.16257		169	382	351.93						-7.8717		169	382	356.296							-6.7288		169	382	363.789
170	340	362.555						6.63382		170	340	358.058						5.31126		170	340	332.641						-2.1645		170	340	334.683							-1.5639		170	340	340.87
171	382	385.76						0.984359		171	382	362.279						-5.16257		171	382	351.93						-7.8717		171	382	356.296							-6.7288		171	382	363.789
172	340	362.555						6.63382		172	340	358.058						5.31126		172	340	332.641						-2.1645		172	340	334.683							-1.5639		172	340	340.87
173	382	385.76						0.984359		173	382	362.279						-5.16257		173	382	351.93						-7.8717		173	382	356.296							-6.7288		173	382	363.789
174	340	362.555						6.63382		174	340	358.058						5.31126		174	340	332.641						-2.1645		174	340	334.683							-1.5639		174	340	340.87
175	338	343.288						1.56442		175	338	375.479						11.0885		175	338	332.852						-1.52308		175	338	335.626							-0.702231		175	338	341.839
176	322	343.463						6.66553		176	322	313.293						-2.70416		176	322	340.807						5.84078		176	322	351.009							9.00894		176	322	344.048
177	377	386.045						2.39914		177	377	363.779						-3.5069		177	377	350.349						-7.06918		177	377	350.169							-7.117		177	377	358.344
178	354	348.316						-1.60572		178	354	303.693						-14.2111		178	354	335.285						-5.28661		178	354	372.744							5.29478		178	354	364.417
179	283	287.94						1.74558		179	283	284.721						0.608198		179	283	286.257						1.15092		179	283	283.194							0.0684806		179	283	285.272
180	294	302.388						2.85315		180	294	293.596						-0.137517		180	294	296.167						0.737143		180	294	292.369							-0.554755		180	294	295.324
181	262	270.122						3.0999		181	262	262.634						0.242137		181	262	267.2						1.98481		181	262	268.284							2.39856		181	262	268.591
182	271	278.394						2.72832		182	271	275.075						1.50387		182	271	276.604						2.06801		182	271	275.612							1.70201		182	271	276.635
183	290	301.05						3.81034		183	290	294.796						1.65369		183	290	296.091						2.10041		183	290	292.6							0.896545		183	290	292.267
184	258	268.212						3.95795		184	258	263.834						2.2614		184	258	264.821						2.64384		184	258	262.914							1.90479		184	258	263.091
185	269	282.894						5.16496		185	269	275.675						2.4816		185	269	276.637						2.83885		185	269	276.278							2.70546		185	269	276.861
186	242	250.645						3.57231		186	242	245.111						1.2855		186	242	247.623						2.32364		186	242	251.783							4.04249		186	242	250.494
187	294	302.778						2.9858		187	294	304.37						3.52724		187	294	302.997						3.06031		187	294	313.089							6.49296		187	294	304.929
188	292	297.59						1.91438		188	292	301.285						3.17966		188	292	301.509						3.25634		188	292	309.565							6.01555		188	292	301.436
189	382	385.76						0.984359		189	382	362.279						-5.16257		189	382	351.93						-7.8717		189	382	356.296							-6.7288		189	382	363.789
190	340	362.555						6.63382		190	340	358.058						5.31126		190	340	332.641						-2.1645		190	340	334.683							-1.5639		190	340	340.87
191	276	286.771						3.90236		191	276	293.911						6.48964		191	276	285.37						3.39489		191	276	301.785							9.34224		191	276	291.815
192	258	274.192						6.27578		192	258	267.39						3.6395		192	258	270.642						4.90012		192	258	283.635							9.93591		192	258	272.697
193	179	192.959						7.79818		193	179	186.935						4.43307		193	179	182.048						1.70296		193	179	182.843							2.14713		193	179	184.02
194	179	192.959						7.79818		194	179	186.935						4.43307		194	179	182.048						1.70296		194	179	182.843							2.14713		194	179	184.02
195	202	211.675						4.78973		195	202	211.573						4.73921		195	202	205.167						1.56787		195	202	206.532							2.2435		195	202	208.052
196	189	196.966						4.21468		196	189	194.17						2.7355		196	189	192.105						1.64286		196	189	192.305							1.74857		196	189	193.074
197	192	191.906						-0.0490885		197	192	183.935						-4.20063		197	192	173.041						-9.87469		197	192	171.763							-10.54		197	192	177.466
198	177	180.175						1.79393		198	177	165.752						-6.35458		198	177	178.145						0.64678		198	177	181.98							2.81336		198	177	182.81
199	163	170.114						4.36457		199	163	160.936						-1.2665		199	163	165.806						1.7216		199	163	170.329							4.49613		199	163	170.041
200	209	214.119						2.44916		200	209	209.671						0.320957		200	209	211.739						1.31038		200	209	212.794							1.8155		200	209	213.341
201	276	287.313						4.099		201	276	286.821						3.92072		201	276	277.55						0.561522		201	276	276.877							0.317826		201	276	278.49
202	259	282.088						8.91429		202	259	264.546						2.14124		202	259	326.909						26.2195		202	259	296.707							14.5588		202	259	289.943
203	230	238.216						3.57217		203	230	234.241						1.84374		203	230	234.325						1.88022		203	230	230.07							0.0306		203	230	232.201
204	290	301.697						4.03336		204	290	294.796						1.65369		204	290	295.038						1.73731		204	290	290.349							0.12029		204	290	292.799
205	272	280.729						3.20937		205	272	260.646						-4.17434		205	272	330.08						21.3528		205	272	306.892							12.828		205	272	299.327
206	347	344.101						-0.835447		206	347	357.007						2.88398		206	347	330.365						-4.79386		206	347	318.12							-8.32285		206	347	320.582
207	366	348.005						-4.91673		207	366	351.307						-4.01437		207	366	341.245						-6.76352		207	366	331.317							-9.47625		207	366	334.231
208	334	315.098						-5.65928		208	334	293.281						-12.1912		208	334	339.698						1.70596		208	334	351.296							5.17849		208	334	343.509
209	380	375.717						-1.12724		209	380	347.107						-8.65595		209	380	347.138						-8.64782		209	380	333.766							-12.1667		209	380	336.925
210	344	369.454						7.39942		210	344	290.281						-15.6159		210	344	339.032						-1.44419		210	344	352.889							2.5841		210	344	345.454
211	380	381.359						0.3575		211	380	347.107						-8.65595		211	380	347.51						-8.55		211	380	335.353							-11.7493		211	380	338.296
212	344	369.454						7.39942		212	344	290.281						-15.6159		212	344	338.643						-1.55721		212	344	353.947							2.89158		212	344	346.369
213	380	375.717						-1.12724		213	380	347.107						-8.65595		213	380	347.138						-8.64782		213	380	333.766							-12.1667		213	380	336.925
214	362	328.954						-9.12873		214	362	284.881						-21.3035		214	362	334.188						-7.68282		214	362	364.936							0.810928		214	362	356.797
215	380	381.359						0.3575		215	380	347.107						-8.65595		215	380	347.51						-8.55		215	380	335.353							-11.7493		215	380	338.296
216	344	369.454						7.39942		216	344	290.281						-15.6159		216	344	338.643						-1.55721		216	344	353.947							2.89158		216	344	346.369
217	380	375.717						-1.12724		217	380	347.107						-8.65595		217	380	347.138						-8.64782		217	380	333.766							-12.1667		217	380	336.925
218	362	328.954						-9.12873		218	362	284.881						-21.3035		218	362	334.188						-7.68282		218	362	364.936							0.810928		218	362	356.797
219	221	227.022						2.725		219	221	226.34						2.41647		219	221	226.408						2.4471		219	221	224.969							1.79585		219	221	225.89
220	244	249.609						2.29898		220	244	243.232						-0.314877		220	244	247.895						1.59639		220	244	251.955							3.26024		220	244	251.013
221	229	231.753						1.20207		221	229	238.47						4.13559		221	229	305.83						33.5503		221	229	283.517							23.8065		221	229	276.768
222	200	208.138						4.069		222	200	205.16						2.57985		222	200	204.09						2.04525		222	200	204.63							2.31489		222	200	204.553
223	228	234.11						2.67982		223	228	224.24						-1.64895		223	228	228.004						0.00157895		223	228	229.261							0.552947		223	228	229.473
224	184	188.924						2.67595		224	184	195.868						6.44984		224	184	187.111						1.69092		224	184	192.517							4.6288		224	184	190.768
225	244	249.093						2.08719		225	244	240.448						-1.45557		225	244	245.158						0.474713		225	244	242.013							-0.814328		225	244	245.075
226	235	242.573						3.22234		226	235	235.863						0.367319		226	235	236.289						0.548426		226	235	234.686							-0.133685		226	235	237.03
227	271	280.185						3.38911		227	271	276.162						1.90491		227	271	275.877						1.79967		227	271	274.43							1.26578		227	271	273.902
228	269	296.017						10.0436		228	269	312.781						16.2756		228	269	330.398						22.8245		228	269	305.274							13.4849		228	269	298.845
229	292	304.695						4.34743		229	292	296.367						1.49545		229	292	297.937						2.03332		229	292	299.021							2.40434		229	292	296.77
230	270	310.732						15.086		230	270	312.481						15.7339		230	270	332.883						23.29		230	270	315.215							16.7461		230	270	309.026
231	324	329.791						1.7875		231	324	315.247						-2.70151		231	324	323.574						-0.131389		231	324	331.061							2.17946		231	324	328.965
232	290	303.39						4.61724		232	290	296.967						2.40231		232	290	294.478						1.54428		232	290	289.168							-0.287007		232	290	290.064
233	285	316.337						10.9953		233	285	307.981						8.06365		233	285	335.641						17.7688		233	285	314.034							10.1875		233	285	307.274
234	299	311.321						4.12065		234	299	312.178						4.40739		234	299	300.652						0.552642		234	299	304.646							1.88819		234	299	302.861
235	277	294.352						6.26417		235	277	310.381						12.051		235	277	336.208						21.3748		235	277	316.662							14.3183		235	277	310.7
236	329	338.935						3.01983		236	329	313.747						-4.63614		236	329	324.957						-1.22881		236	329	332.958							1.20292		236	329	332.306
237	184	188.924						2.67595		237	184	195.67						6.34245		237	184	186.64						1.43462		237	184	184.801							0.435163		237	184	186.565
238	173	179.123						3.53931		238	173	157.936						-8.70775		238	173	173.489						0.282486		238	173	175.079							1.2016		238	173	175.876
239	191	196.285						2.76675		239	191	193.57						1.3456		239	191	192.671						0.875026		239	191	194.153							1.65069		239	191	195.079
240	182	186.209						2.3125		240	182	196.27						7.84071		240	182	182.307						0.168626		240	182	184.457							1.3501		240	182	184.855
241	191	196.554						2.90798		241	191	193.57						1.3456		241	191	192.287						0.673822		241	191	190.28							-0.377026		241	191	192.604
242	184	186.996						1.62853		242	184	186.652						1.4413		242	184	186.269						1.2331		242	184	182.287							-0.93075		242	184	184.334
243	184	188.924						2.67595		243	184	195.67						6.34245		243	184	186.64						1.43462		243	184	184.801							0.435163		243	184	186.565
244	172	181.373						5.44942		244	172	158.236						-8.00256		244	172	173.389						0.807384		244	172	174.998							1.7429		244	172	175.803
245	191	196.285						2.76675		245	191	193.57						1.3456		245	191	192.671						0.875026		245	191	194.153							1.65069		245	191	195.079
246	182	186.209						2.3125		246	182	196.27						7.84071		246	182	182.307						0.168626		246	182	184.457							1.3501		246	182	184.855
247	191	196.554						2.90798		247	191	193.57						1.3456		247	191	192.287						0.673822		247	191	190.28							-0.377026		247	191	192.604
248	184	186.996						1.62853		248	184	186.652						1.4413		248	184	186.269						1.2331		248	184	182.287							-0.93075		248	184	184.334
249	159	162.26						2.05016		249	159	162.136						1.97208		249	159	162.029						1.90528		249	159	161.492							1.56721		249	159	161.87
250	159	162.26						2.05016		250	159	162.136						1.97208		250	159	161.974						1.87019		250	159	160.653							1.03989		250	159	161.126
251	317	330.468						4.24858		251	317	311.656						-1.6859		251	317	318.426						0.449716		251	317	312.982							-1.26744		251	317	316.562
252	294	333.202						13.3338		252	294	305.281						3.83721		252	294	339.409						15.4454		252	294	328.626							11.7775		252	294	321.97
253	317	330.468						4.24858		253	317	311.656						-1.6859		253	317	318.426						0.449716		253	317	312.982							-1.26744		253	317	316.562
254	294	333.202						13.3338		254	294	305.281						3.83721		254	294	339.409						15.4454		254	294	328.626							11.7775		254	294	321.97
255	317	330.468						4.24858		255	317	311.656						-1.6859		255	317	318.426						0.449716		255	317	312.982							-1.26744		255	317	316.562
256	294	333.202						13.3338		256	294	305.281						3.83721		256	294	339.409						15.4454		256	294	328.626							11.7775		256	294	321.97
257	317	330.468						4.24858		257	317	311.656						-1.6859		257	317	318.426						0.449716		257	317	312.982							-1.26744		257	317	316.562
258	294	333.202						13.3338		258	294	305.281						3.83721		258	294	339.409						15.4454		258	294	328.626							11.7775		258	294	321.97
259	283	287.94						1.74558		259	283	284.721						0.608198		259	283	286.257						1.15092		259	283	283.194							0.0684806		259	283	285.272
260	290	301.697						4.03336		260	290	294.796						1.65369		260	290	294.435						1.52938		260	290	288.674							-0.457241		260	290	291.311
261	193	201.232						4.26541		261	193	192.97						-0.0154922		261	193	192.703						-0.153886		261	193	191.289							-0.88629		261	193	193.866
262	186	195.003						4.84005		262	186	195.07						4.8764		262	186	187.035						0.556452		262	186	185.81							-0.102		262	186	187.828
263	207	215.18						3.95181		263	207	210.073						1.48464		263	207	209.631						1.27087		263	207	202.103							-2.36571		263	207	205.892
264	237	246.786						4.12901		264	237	245.332						3.51549		264	237	245.54						3.60342		264	237	247.167							4.29003		264	237	245.665
265	232	235.819						1.64601		265	232	233.641						0.707155		265	232	235.387						1.45978		265	232	232.757							0.326224		265	232	234.952
266	246	259.621						5.53689		266	246	252.401						2.60211		266	246	253.318						2.97476		266	246	248.742							1.11454		266	246	251.492
267	242	250.645						3.57231		267	242	243.832						0.756901		267	242	247.046						2.08525		267	242	250.108							3.3504		267	242	249.007
268	230	234.433						1.92739		268	230	240.179						4.42565		268	230	306.856						33.4154		268	230	285.663							24.2015		268	230	278.696
269	225	230.174						2.29956		269	225	225.14						0.0624		269	225	227.102						0.934		269	225	225.601							0.267013		269	225	227.425
270	230	238.216						3.57217		270	230	237.363						3.20139		270	230	235.644						2.45387		270	230	234.26							1.85197		270	230	235.919
271	242	250.645						3.57231		271	242	243.832						0.756901		271	242	247.046						2.08525		271	242	250.108							3.3504		271	242	249.007
272	230	234.433						1.92739		272	230	240.179						4.42565		272	230	306.856						33.4154		272	230	285.663							24.2015		272	230	278.696
273	294	307.406						4.55995		273	294	304.37						3.52724		273	294	302.645						2.94061		273	294	312.28							6.21784		273	294	307.946
274	251	254.526						1.40488		274	251	254.962						1.57865		274	251	256.021						2.00044		274	251	256.597							2.22978		274	251	256.308
275	308	313.418						1.75901		275	308	320.047						3.9114		275	308	312.231						1.37367		275	308	316.497							2.75864		275	308	317.845
276	251	254.526						1.40488		276	251	254.962						1.57865		276	251	256.021						2.00044		276	251	256.597							2.22978		276	251	256.308
277	237	246.971						4.20717		277	237	271.146						14.4075		277	237	313.249						32.1725		277	237	286.583							20.9212		277	237	279.913
278	237	246.786						4.12901		278	237	245.332						3.51549		278	237	245.54						3.60342		278	237	247.167							4.29003		278	237	245.665
279	222	237.509						6.98604		279	222	240.57						8.36509		279	222	304.174						37.0151		279	222	281.556							26.8269		279	222	274.782
280	317	326.925						3.13107		280	317	317.347						0.109495		280	317	323.17						1.9465		280	317	332.408							4.86061		280	317	328.573
281	276	287.313						4.099		281	276	286.821						3.92072		281	276	278.165						0.784565		281	276	278.552							0.924652		281	276	279.977
282	269	287.479						6.8697		282	269	261.546						-2.77108		282	269	329.483						22.4843		282	269	305.16							13.4424		282	269	297.686
283	225	230.174						2.29956		283	225	225.14						0.0624		283	225	227.102						0.934		283	225	225.601							0.267013		283	225	227.425
284	230	238.216						3.57217		284	230	237.363						3.20139		284	230	235.644						2.45387		284	230	234.26							1.85197		284	230	235.919
285	242	250.645						3.57231		285	242	243.832						0.756901		285	242	247.046						2.08525		285	242	250.108							3.3504		285	242	249.007
286	230	234.433						1.92739		286	230	240.179						4.42565		286	230	306.856						33.4154		286	230	285.663							24.2015		286	230	278.696
287	258	268.212						3.95795		287	258	263.834						2.2614		287	258	264.821						2.64384		287	258	262.914							1.90479		287	258	263.091
288	301	319.011						5.98389		288	301	322.147						7.02561		288	301	303.865						0.951728		288	301	313.717							4.22504		288	301	310.318
289	294	307.406						4.55995		289	294	304.37						3.52724		289	294	302.645						2.94061		289	294	312.28							6.21784		289	294	307.946
290	320	337.589						5.49656		290	320	316.447						-1.11028		290	320	324.039						1.26225		290	320	333.661							4.26902		290	320	330.653
291	317	326.925						3.13107		291	317	317.347						0.109495		291	317	323.17						1.9465		291	317	332.408							4.86061		291	317	328.573
292	258	268.212						3.95795		292	258	263.834						2.2614		292	258	264.821						2.64384		292	258	262.914							1.90479		292	258	263.091
293	237	246.786						4.12901		293	237	245.332						3.51549		293	237	245.54						3.60342		293	237	247.167							4.29003		293	237	245.665
294	294	307.406						4.55995		294	294	304.37						3.52724		294	294	302.645						2.94061		294	294	312.28							6.21784		294	294	307.946
295	251	254.526						1.40488		295	251	254.962						1.57865		295	251	256.021						2.00044		295	251	256.597							2.22978		295	251	256.308
296	308	313.418						1.75901		296	308	320.047						3.9114		296	308	312.231						1.37367		296	308	316.497							2.75864		296	308	317.845
297	251	254.526						1.40488		297	251	254.962						1.57865		297	251	256.021						2.00044		297	251	256.597							2.22978		297	251	256.308
298	237	246.971						4.20717		298	237	271.146						14.4075		298	237	313.249						32.1725		298	237	286.583							20.9212		298	237	279.913
299	258	268.212						3.95795		299	258	263.834						2.2614		299	258	264.821						2.64384		299	258	262.914							1.90479		299	258	263.091
300	251	261.823						4.31175		300	251	266.946						6.35291		300	251	321.795						28.2051		300	251	294.17							17.1994		300	251	287.256
301	235	243.473						3.60543		301	235	238.271						1.39183		301	235	239.07						1.73183		301	235	245.465							4.45328		301	235	243.712
302	222	237.509						6.98604		302	222	240.57						8.36509		302	222	304.174						37.0151		302	222	281.556							26.8269		302	222	274.782
303	317	326.925						3.13107		303	317	317.347						0.109495		303	317	323.17						1.9465		303	317	332.408							4.86061		303	317	328.573
304	186	195.003						4.84005		304	186	195.268						4.98263		304	186	187.521						0.817742		304	186	191.619							3.02106		304	186	191.539
305	198	202.985						2.51793		305	198	195.332						-1.34727		305	198	199.346						0.68		305	198	204.603							3.33509		305	198	204.086
306	202	211.913						4.90718		306	202	211.771						4.83703		306	202	205.502						1.73361		306	202	209.827							3.87499		306	202	209.533
307	198	202.985						2.51793		307	198	195.332						-1.34727		307	198	198.82						0.414091		307	198	200.731							1.37906		307	198	201.611
308	195	206.154						5.72		308	195	194.197						-0.412		308	195	271.35						39.1537		308	195	256.996							31.7926		308	195	245.171
309	212	220.967						4.2296		309	212	208.771						-1.52321		309	212	212.53						0.250047		309	212	214.723							1.28462		309	212	215.421
310	202	211.913						4.90718		310	202	211.771						4.83703		310	202	204.924						1.44757		310	202	207.315							2.6313		310	202	207.302
311	168	170.467						1.4683		311	168	159.436						-5.09786		311	168	169.494						0.889286		311	168	172.285							2.55061		311	168	172.587
312	168	174.181						3.67946		312	168	159.436						-5.09786		312	168	169.579						0.940179		312	168	173.122							3.04907		312	168	173.33
313	331	340.149						2.76397		313	331	329.968						-0.311843		313	331	325.427						-1.68363		313	331	326.359							-1.40211		313	331	329.178
314	278	289.521						4.14433		314	278	286.221						2.95727		314	278	283.766						2.07421		314	278	277.741							-0.0931942		314	278	279.7
315	250	261.632						4.6527		315	250	267.246						6.89832		315	250	320.601						28.2406		315	250	290.437							16.1748		315	250	283.958
316	271	278.28						2.68635		316	271	271.218						0.0805904		316	271	275.677						1.72594		316	271	273.098							0.774221		316	271	274.404
317	264	270.838						2.59015		317	264	263.046						-0.361439		317	264	328.235						24.3314		317	264	300.669							13.8898		317	264	293.586
318	255	266.46						4.49392		318	255	260.673						2.22478		318	255	260.713						2.24047		318	255	251.042							-1.552		318	255	255.074
319	285	300.649						5.49079		319	285	284.121						-0.308351		319	285	287.441						0.856421		319	285	285.879							0.308505		319	285	288.022
320	276	287.313						4.099		320	276	286.821						3.92072		320	276	278.471						0.895109		320	276	279.389							1.22807		320	276	280.722
321	259	282.088						8.91429		321	259	264.546						2.14124		321	259	327.007						26.2574		321	259	297.237							14.7632		321	259	290.401
322	179	189.972						6.12961		322	179	177.917						-0.604972		322	179	181.38						1.32939		322	179	177.818							-0.660436		322	179	179.557
323	179	189.972						6.12961		323	179	177.917						-0.604972		323	179	181.38						1.32939		323	179	177.818							-0.660436		323	179	179.557
324	182	184.285						1.25536		324	182	187.252						2.88571		324	182	182.07						0.0385714		324	182	180.585							-0.77733		324	182	182.38
325	166	173.42						4.46973		325	166	160.036						-3.59301		325	166	168.782						1.67584		325	166	167.086							0.654398		325	166	167.606
326	179	189.972						6.12961		326	179	177.917						-0.604972		326	179	181.38						1.32939		326	179	177.818							-0.660436		326	179	179.557
327	182	184.285						1.25536		327	182	187.252						2.88571		327	182	182.07						0.0385714		327	182	180.585							-0.77733		327	182	182.38
328	156	162.633						4.25208		328	156	163.036						4.51		328	156	158.965						1.90096		328	156	160.806							3.08092		328	156	160.336
329	179	189.972						6.12961		329	179	177.917						-0.604972		329	179	181.38						1.32939		329	179	177.818							-0.660436		329	179	179.557
330	200	208.171						4.08525		330	200	204.962						2.48105		330	200	203.594						1.79685		330	200	199.137							-0.43146		330	200	202.084
331	193	201.232						4.26541		331	193	192.97						-0.0154922		331	193	192.558						-0.228964		331	193	190.452							-1.32019		331	193	193.123
332	138	136.109						-1.37065		332	138	168.082						21.7986		332	138	146.398						6.08543		332	138	139.831							1.32674		332	138	136.961
333	373	387.862						3.98452		333	373	349.207						-6.37871		333	373	343.817						-7.82397		333	373	324.24							-13.0724		333	373	327.405
334	350	357.592						2.16914		334	350	288.481						-17.5767		334	350	337.16						-3.66866		334	350	353.067							0.876326		334	350	344.836
335	396	387.446						-2.1601		335	396	358.719						-9.41449		335	396	353.038						-10.8491		335	396	341.182							-13.8429		335	396	344.135
336	360	338.17						-6.06396		336	360	301.893						-16.1409		336	360	336.306						-6.58175		336	360	365.956							1.65438		336	360	357.626
337	386	404.236						4.72429		337	386	345.307						-10.5421		337	386	347.326						-10.0191		337	386	332.938							-13.7467		337	386	335.365
338	368	317.092						-13.8337		338	368	283.081						-23.0757		338	368	332.513						-9.64321		338	368	364.057							-1.07155		338	368	355.265
339	382	288.67						-24.432		339	382	295.293						-22.6983		339	382	329.451						-13.7563		339	382	380.824							-0.307869		339	382	371.624
340	225	230.629						2.50178		340	225	225.14						0.0624		340	225	226.954						0.8684		340	225	224.242							-0.336827		340	225	227.182
341	248	261.383						5.39657		341	248	254.583						2.65452		341	248	254.611						2.66552		341	248	253.281							2.12925		341	248	253.239
342	264	269.876						2.22576		342	264	262.034						-0.744545		342	264	266.699						1.02239		342	264	266.233							0.84575		342	264	267.375
343	281	292.349						4.03879		343	281	282.136						0.404342		343	281	283.987						1.06302		343	281	277.706							-1.17209		343	281	279.794
344	209	213.885						2.3372		344	209	209.473						0.226411		344	209	211.008						0.960718		344	209	207.563							-0.687646		344	209	210.622
345	221	227.536						2.95735		345	221	226.34						2.41647		345	221	224.957						1.79063		345	221	218.871							-0.963231		345	221	221.681
346	216	222.403						2.96412		346	216	219.422						1.58407		346	216	219.197						1.48		346	216	219.661							1.69481		346	216	220.371
347	214	225.648						5.44299		347	214	218.615						2.15654		347	214	217.093						1.44547		347	214	210.357							-1.70254		347	214	213.911
348	230	239.626						4.18543		348	230	234.241						1.84374		348	230	233.102						1.34883		348	230	225.36							-2.01738		348	230	228.983
349	368	372.894						1.33003		349	368	367.119						-0.239511		349	368	342.113						-7.03443		349	368	333.638							-9.33743		349	368	336.461
350	346	369.67						6.84097		350	346	306.093						-11.5339		350	346	337.536						-2.44613		350	346	358.383							3.57884		350	346	350.428
351	235	243.98						3.82117		351	235	235.863						0.367319		351	235	235.825						0.351191		351	235	232.489							-1.06861		351	235	236.042
352	299	304.44						1.81957		352	299	309.517						3.51739		352	299	297.19						-0.605318		352	299	293.921							-1.69852		352	299	297.674
353	274	286.581						4.59151		353	274	283.564						3.49055		353	274	276.183						0.796861		353	274	273.642							-0.130664		353	274	275.492
354	254	260.597						2.59744		354	254	266.046						4.74244		354	254	322.262						26.8749		354	254	294.754							16.0449		354	254	287.753
355	288	296.222						2.85503		355	288	283.221						-1.65931		355	288	287.315						-0.237813		355	288	284.746							-1.12979		355	288	287.623
356	267	269.613						0.978652		356	267	262.146						-1.81805		356	267	328.334						22.9716		356	267	299.667							12.2347		356	267	292.711
357	292	299.521						2.57551		357	292	294.196						0.751952		357	292	294.503						0.857158		357	292	288.295							-1.26871		357	292	291.583
358	294	304.14						3.44898		358	294	293.596						-0.137517		358	294	295.37						0.465918		358	294	290.143							-1.31178		358	294	293.589
359	366	346.042						-5.45307		359	366	367.719						0.469563		359	366	342.988						-6.28746		359	366	338.49							-7.51651		359	366	341.795
360	317	331.794						4.66688		360	317	313.946						-0.963312		360	317	314.762						-0.706088		360	317	301.282							-4.95842		360	317	303.719
361	308	328.358						6.60974		361	308	316.646						2.80724		361	308	306.389						-0.523052		361	308	299.141							-2.8762		361	308	301.441
362	402	380.797						-5.27438		362	402	356.919						-11.2143		362	402	355.332						-11.6089		362	402	352.306							-12.3618		362	402	355.183
363	283	287.898						1.73065		363	283	285.393						0.845689		363	283	285.507						0.886007		363	283	281.23							-0.625336		363	283	283.287
364	264	270.838						2.59015		364	264	294.368						11.503		364	264	328.105						24.2823		364	264	299.175							13.3238		364	264	292.444
365	283	287.898						1.73065		365	283	285.393						0.845689		365	283	285.507						0.886007		365	283	281.23							-0.625336		365	283	283.287
366	264	270.838						2.59015		366	264	294.368						11.503		366	264	328.105						24.2823		366	264	299.175							13.3238		366	264	292.444
367	336	349.491						4.0151		367	336	346.933						3.25387		367	336	327.629						-2.49134		367	336	315.466							-6.1112		367	336	318.981
368	315	345.017						9.52921		368	315	298.981						-5.08527		368	315	340.585						8.12229		368	315	334.727							6.26248		368	315	327.863
369	336	349.491						4.0151		369	336	346.933						3.25387		369	336	327.629						-2.49134		369	336	315.466							-6.1112		369	336	318.981
370	315	345.017						9.52921		370	315	298.981						-5.08527		370	315	340.585						8.12229		370	315	334.727							6.26248		370	315	327.863
371	308	323.863						5.15041		371	308	307.489						-0.165877		371	308	305.643						-0.765292		371	308	298.267							-3.16001		371	308	300.99
372	288	297.327						3.23872		372	288	287.168						-0.288889		372	288	334.832						16.2613		372	288	312.571							8.53152		372	288	305.244
373	308	323.863						5.15041		373	308	307.489						-0.165877		373	308	305.643						-0.765292		373	308	298.267							-3.16001		373	308	300.99
374	288	297.327						3.23872		374	288	287.168						-0.288889		374	288	334.832						16.2613		374	288	312.571							8.53152		374	288	305.244
375	343	360.953						5.23411		375	343	344.833						0.534402		375	343	330.092						-3.76321		375	343	319.592							-6.82448		375	343	322.769
376	320	333.767						4.30219		376	320	297.481						-7.03706		376	320	340.505						6.40772		376	320	338.16							5.67502		376	320	331.048
377	340	367.703						8.14794		377	340	345.733						1.68618		377	340	329.295						-3.14868		377	340	318.339							-6.3708		377	340	321.61
378	318	338.267						6.37327		378	318	298.081						-6.26371		378	318	340.388						7.04038		378	318	337.517							6.13732		378	318	330.419
379	175	181.688						3.822		379	175	157.336						-10.0939		379	175	177.138						1.22194		379	175	177.042							1.16688		379	175	177.579
380	175	181.688						3.822		380	175	157.336						-10.0939		380	175	177.237						1.278		380	175	177.879							1.64541		380	175	178.323
381	152	164.626						8.30674		381	152	164.236						8.04974		381	152	156.15						2.7302		381	152	155.897							2.56409		381	152	156.133
382	161	166.086						3.15916		382	161	161.536						0.332671		382	161	165.145						2.57478		382	161	167.066							3.76766		382	161	166.297
383	184	188.924						2.67595		383	184	195.67						6.34245		383	184	186.407						1.30793		383	184	184.223							0.121402		383	184	185.571
384	264	269.876						2.22576		384	264	262.034						-0.744545		384	264	266.392						0.906136		384	264	265.394							0.528159		384	264	266.631
385	278	290.61						4.53597		385	278	282.364						1.56982		385	278	282.956						1.78284		385	278	275.516							-0.893417		385	278	277.965
386	294	304.14						3.44898		386	294	293.596						-0.137517		386	294	295.973						0.67102		386	294	291.82							-0.741408		386	294	295.076
387	205	212.842						3.82549		387	205	210.871						2.8638		387	205	205.261						0.127317		387	205	206.21							0.590107		387	205	207.65
388	177	178.248						0.705085		388	177	156.382						-11.6486		388	177	177.808						0.45661		388	177	182.762							3.25536		388	177	182.06
389	165	182.274						10.4689		389	165	179.192						8.60127		389	165	233.882						41.7469		389	165	222.11							34.612		389	165	207.39
390	179	192.959						7.79818		390	179	187.133						4.54346		390	179	181.846						1.58983		390	179	184.464							3.05259		390	179	184.014
391	165	182.274						10.4689		391	165	179.192						8.60127		391	165	233.882						41.7469		391	165	222.11							34.612		391	165	207.39
392	184	188.924						2.67595		392	184	195.868						6.44984		392	184	186.72						1.47815		392	184	188.096							2.22626		392	184	188.047
393	170	168.352						-0.969265		393	170	180.815						6.36159		393	170	235.89						38.7588		393	170	226.733							33.3726		393	170	213.725
394	166	174.967						5.40166		394	166	159.682						-3.80602		394	166	169.083						1.85747		394	166	174.57							5.16267		394	166	172.806
395	162	193.015						19.1449		395	162	181.295						11.9102		395	162	227.563						40.4711		395	162	219.48							35.4815		395	162	203.63
396	196	207.521						5.87819		396	196	195.733						-0.135969		396	196	198.536						1.29398		396	196	198.649							1.3515		396	196	200.603
397	186	195.003						4.84005		397	186	195.07						4.8764		397	186	187.453						0.780968		397	186	189.422							1.83984		397	186	190.553
398	207	214.683						3.71159		398	207	210.271						1.5801		398	207	210.987						1.92609		398	207	209.588							1.25012		398	207	211.092
399	205	212.784						3.79695		399	205	210.871						2.8638		399	205	206.127						0.549659		399	205	211.469							3.15553		399	205	211.116
400	186	195.003						4.84005		400	186	195.07						4.8764		400	186	187.578						0.848226		400	186	189.711							1.99503		400	186	191.049
401	216	222.464						2.99271		401	216	219.422						1.58407		401	216	218.781						1.2875		401	216	216.914							0.423111		401	216	219.136
402	126	132.588						5.22837		402	126	171.682						36.2556		402	126	141.643						12.415		402	126	132.686							5.30643		402	126	128.482
403	235	241.646						2.82819		403	235	238.943						1.67783		403	235	238.639						1.54838		403	235	244.34							3.97453		403	235	242.472
404	244	247.741						1.53309		404	244	245.183						0.484836		404	244	248.317						1.76939		404	244	253.342							3.82876		404	244	252.004
405	264	277.491						5.11013		405	264	266.98						1.12864		405	264	268.95						1.875		405	264	274.471							3.96641		405	264	271.078
406	292	300.678						2.97175		406	292	299.28						2.49315		406	292	299.869						2.69476		406	292	304.075							4.13519		406	292	301.98
407	304	317.188						4.33832		407	304	321.247						5.67339		407	304	311.999						2.63132		407	304	319.976							5.25535		407	304	313.547
408	244	247.741						1.53309		408	244	243.903						-0.039959		408	244	247.739						1.53221		408	244	251.666							3.14193		408	244	250.516
409	209	214.119						2.44916		409	209	209.671						0.320957		409	209	211.465						1.17947		409	209	210.597							0.764268		409	209	212.354
410	271	280.256						3.4155		410	271	271.218						0.0805904		410	271	275.507						1.66317		410	271	272.549							0.571727		410	271	274.157
411	237	246.786						4.12901		411	237	245.332						3.51549		411	237	244.552						3.18646		411	237	244.105							2.99803		411	237	243.187
412	229	250.505						9.39094		412	229	240.479						5.01266		412	229	306.258						33.737		412	229	284.483							24.2283		412	229	277.451
413	258	268.728						4.15824		413	258	263.834						2.2614		413	258	264.051						2.34523		413	258	260.69							1.04253		413	258	261.357
414	251	267.347						6.51295		414	251	266.946						6.35291		414	251	321.7						28.1675		414	251	294.079							17.1628		414	251	287.024
415	218	229.368						5.21491		415	218	227.043						4.14807		415	218	218.738						0.338532		415	218	214.89							-1.4266		415	218	218.667
416	228	233.788						2.53871		416	228	224.24						-1.64895		416	228	228.069						0.0303947		416	228	228.08							0.0348947		416	228	229.751
417	232	236.992						2.15172		417	232	233.443						0.621983		417	232	233.961						0.845302		417	232	226.687							-2.29016		417	232	231.489
418	239	241.142						0.89613		418	239	241.948						1.23364		418	239	243.249						1.77778		418	239	237.947							-0.440435		418	239	240.493
419	283	287.94						1.74558		419	283	284.721						0.608198		419	283	286.257						1.15092		419	283	283.194							0.0684806		419	283	285.272
420	297	307.186						3.42946		420	297	310.117						4.4165		420	297	297.126						0.0424242		420	297	294.298							-0.909758		420	297	297.403
421	347	344.101						-0.835447		421	347	357.007						2.88398		421	347	330.365						-4.79386		421	347	318.12							-8.32285		421	347	320.582
422	366	348.005						-4.91673		422	366	351.307						-4.01437		422	366	341.245						-6.76352		422	366	331.317							-9.47625		422	366	334.231
423	334	315.098						-5.65928		423	334	293.281						-12.1912		423	334	339.698						1.70596		423	334	351.296							5.17849		423	334	343.509
424	380	375.717						-1.12724		424	380	347.107						-8.65595		424	380	347.138						-8.64782		424	380	333.766							-12.1667		424	380	336.925
425	344	369.454						7.39942		425	344	290.281						-15.6159		425	344	339.032						-1.44419		425	344	352.889							2.5841		425	344	345.454
426	380	381.359						0.3575		426	380	347.107						-8.65595		426	380	347.51						-8.55		426	380	335.353							-11.7493		426	380	338.296
427	344	369.454						7.39942		427	344	290.281						-15.6159		427	344	338.643						-1.55721		427	344	353.947							2.89158		427	344	346.369
428	380	375.717						-1.12724		428	380	347.107						-8.65595		428	380	347.138						-8.64782		428	380	333.766							-12.1667		428	380	336.925
429	362	328.954						-9.12873		429	362	284.881						-21.3035		429	362	334.188						-7.68282		429	362	364.936							0.810928		429	362	356.797
430	380	381.359						0.3575		430	380	347.107						-8.65595		430	380	347.51						-8.55		430	380	335.353							-11.7493		430	380	338.296
431	344	369.454						7.39942		431	344	290.281						-15.6159		431	344	338.643						-1.55721		431	344	353.947							2.89158		431	344	346.369
432	380	375.717						-1.12724		432	380	347.107						-8.65595		432	380	347.138						-8.64782		432	380	333.766							-12.1667		432	380	336.925
433	362	328.954						-9.12873		433	362	284.881						-21.3035		433	362	334.188						-7.68282		433	362	364.936							0.810928		433	362	356.797
434	271	280.185						3.38911		434	271	276.162						1.90491		434	271	275.877						1.79967		434	271	274.43							1.26578		434	271	273.902
435	269	296.017						10.0436		435	269	312.781						16.2756		435	269	330.398						22.8245		435	269	305.274							13.4849		435	269	298.845
436	292	304.695						4.34743		436	292	296.367						1.49545		436	292	297.937						2.03332		436	292	299.021							2.40434		436	292	296.77
437	270	310.732						15.086		437	270	312.481						15.7339		437	270	332.883						23.29		437	270	315.215							16.7461		437	270	309.026
438	324	329.791						1.7875		438	324	315.247						-2.70151		438	324	323.574						-0.131389		438	324	331.061							2.17946		438	324	328.965
439	290	303.39						4.61724		439	290	296.967						2.40231		439	290	294.478						1.54428		439	290	289.168							-0.287007		439	290	290.064
440	285	316.337						10.9953		440	285	307.981						8.06365		440	285	335.641						17.7688		440	285	314.034							10.1875		440	285	307.274
441	299	311.321						4.12065		441	299	312.178						4.40739		441	299	300.652						0.552642		441	299	304.646							1.88819		441	299	302.861
442	277	294.352						6.26417		442	277	310.381						12.051		442	277	336.208						21.3748		442	277	316.662							14.3183		442	277	310.7
443	329	338.935						3.01983		443	329	313.747						-4.63614		443	329	324.957						-1.22881		443	329	332.958							1.20292		443	329	332.306
444	209	214.119						2.44916		444	209	209.671						0.320957		444	209	211.739						1.31038		444	209	212.794							1.8155		444	209	213.341
445	276	287.313						4.099		445	276	286.821						3.92072		445	276	277.55						0.561522		445	276	276.877							0.317826		445	276	278.49
446	259	282.088						8.91429		446	259	264.546						2.14124		446	259	326.909						26.2195		446	259	296.707							14.5588		446	259	289.943
447	230	238.216						3.57217		447	230	234.241						1.84374		447	230	234.325						1.88022		447	230	230.07							0.0306		447	230	232.201
448	290	301.697						4.03336		448	290	294.796						1.65369		448	290	295.038						1.73731		448	290	290.349							0.12029		448	290	292.799
449	272	280.729						3.20937		449	272	260.646						-4.17434		449	272	330.08						21.3528		449	272	306.892							12.828		449	272	299.327
450	317	330.468						4.24858		450	317	311.656						-1.6859		450	317	318.426						0.449716		450	317	312.982							-1.26744		450	317	316.562
451	294	333.202						13.3338		451	294	305.281						3.83721		451	294	339.409						15.4454		451	294	328.626							11.7775		451	294	321.97
452	317	330.468						4.24858		452	317	311.656						-1.6859		452	317	318.426						0.449716		452	317	312.982							-1.26744		452	317	316.562
453	294	333.202						13.3338		453	294	305.281						3.83721		453	294	339.409						15.4454		453	294	328.626							11.7775		453	294	321.97
454	338	343.288						1.56442		454	338	375.479						11.0885		454	338	332.852						-1.52308		454	338	335.626							-0.702231		454	338	341.839
455	322	343.463						6.66553		455	322	313.293						-2.70416		455	322	340.807						5.84078		455	322	351.009							9.00894		455	322	344.048
456	377	386.045						2.39914		456	377	363.779						-3.5069		456	377	350.349						-7.06918		456	377	350.169							-7.117		456	377	358.344
457	354	348.316						-1.60572		457	354	303.693						-14.2111		457	354	335.285						-5.28661		457	354	372.744							5.29478		457	354	364.417
458	317	330.468						4.24858		458	317	311.656						-1.6859		458	317	318.426						0.449716		458	317	312.982							-1.26744		458	317	316.562
459	294	333.202						13.3338		459	294	305.281						3.83721		459	294	339.409						15.4454		459	294	328.626							11.7775		459	294	321.97
460	317	330.468						4.24858		460	317	311.656						-1.6859		460	317	318.426						0.449716		460	317	312.982							-1.26744		460	317	316.562
461	294	333.202						13.3338		461	294	305.281						3.83721		461	294	339.409						15.4454		461	294	328.626							11.7775		461	294	321.97
462	182	186.209						2.3125		462	182	196.468						7.94929		462	182	182.512						0.281374		462	182	188.59							3.621		462	182	187.081
463	186	195.003						4.84005		463	186	195.268						4.98263		463	186	187.213						0.652258		463	186	191.302							2.85052		463	186	190.297
464	200	208.138						4.069		464	200	205.16						2.57985		464	200	204.277						2.1384		464	200	205.467							2.7336		464	200	205.296
465	209	217.44						4.0384		465	209	214.008						2.39598		465	209	213.674						2.23622		465	209	223.025							6.71053		465	209	219.776
466	221	227.932						3.13676		466	221	229.467						3.83118		466	221	227.678						3.02172		466	221	231.298							4.65969		466	221	229.104
467	251	254.633						1.44761		467	251	254.962						1.57865		467	251	256.475						2.18116		467	251	257.724							2.67882		467	251	257.549
468	110	115.957						5.41568		468	110	176.482						60.4382		468	110	146.819						33.4718		468	110	121.59							10.5366		468	110	115.459
469	161	167.016						3.73649		469	161	161.536						0.332671		469	161	165.042						2.5105		469	161	167.327							3.92985		469	161	166.048
470	166	173.42						4.46973		470	166	160.036						-3.59301		470	166	168.859						1.72247		470	166	170.959							2.98749		470	166	170.081
471	175	181.688						3.822		471	175	157.336						-10.0939		471	175	177.132						1.21834		471	175	178.141							1.79462		471	175	178.072
472	246	259.868						5.6373		472	246	255.183						3.73301		472	246	253.744						3.1478		472	246	251.433							2.20834		472	246	251.232
473	209	214.119						2.44916		473	209	209.671						0.320957		473	209	211.325						1.1123		473	209	211.119							1.01366		473	209	211.854
474	216	221.72						2.64815		474	216	218.213						1.02435		474	216	218.434						1.12667		474	216	216.599							0.277194		474	216	217.893
475	145	146.732						1.19466		475	145	166.336						14.7142		475	145	150.64						3.88986		475	145	148.282							2.2637		475	145	146.919
476	159	162.777						2.37516		476	159	162.136						1.97208		476	159	161.88						1.81132		476	159	162.301							2.07592		476	159	161.866
477	172	177.658						3.28968		477	172	158.236						-8.00256		477	172	173.197						0.69593		477	172	173.871							1.0876		477	172	174.563
478	177	174.199						-1.58277		478	177	156.736						-11.4488		478	177	177.317						0.178983		478	177	175.827							-0.662712		478	177	177.107
479	244	249.609						2.29898		479	244	243.232						-0.314877		479	244	246.898						1.1877		479	244	248.893							2.0053		479	244	248.535
480	265	267.626						0.990943		480	265	261.734						-1.2323		480	265	266.799						0.678906		480	265	266.315							0.496143		480	265	267.448
481	276	289.637						4.94094		481	276	286.821						3.92072		481	276	277.378						0.499239		481	276	276.326							0.118261		481	276	278.242
482	308	325.466						5.67062		482	308	316.646						2.80724		482	308	305.818						-0.708312		482	308	298.084							-3.21962		482	308	300.527
483	177	178.248						0.705085		483	177	156.736						-11.4488		483	177	177.805						0.454576		483	177	180.565							2.01407		483	177	181.074
484	177	178.248						0.705085		484	177	156.736						-11.4488		484	177	177.7						0.395593		484	177	179.727							1.54095		484	177	180.329
485	198	202.985						2.51793		485	198	191.668						-3.19813		485	198	198.652						0.329091		485	198	199.893							0.956121		485	198	200.869
486	196	207.485						5.85995		486	196	192.268						-1.90423		486	196	198.213						1.12913		486	196	198.883							1.47067		486	196	199.605
487	304	315.534						3.79416		487	304	315.556						3.80122		487	304	310.198						2.03891		487	304	313.907							3.25897		487	304	310.085
488	255	265.186						3.99431		488	255	265.406						4.08098		488	255	263.835						3.46482		488	255	261.245							2.4492		488	255	260.762
489	258	270.35						4.78682		489	258	263.834						2.2614		489	258	263.738						2.22384		489	258	259.591							0.616744		489	258	260.862
490	267	282.655						5.86339		490	267	272.418						2.02936		490	267	272.764						2.15899		490	267	266.08							-0.344584		490	267	268.164
491	237	245.7						3.67099		491	237	239.427						1.02409		491	237	241.74						2.00013		491	237	233.875							-1.31868		491	237	236.753
492	264	267.036						1.14981		492	264	257.973						-2.28288		492	264	263.019						-0.371591		492	264	254.643							-3.5445		492	264	260.696
493	255	266.46						4.49392		493	255	260.673						2.22478		493	255	260.11						2.004		493	255	249.368							-2.2088		493	255	253.586
494	221	227.536						2.95735		494	221	226.34						2.41647		494	221	226.164						2.33674		494	221	223.06							0.932308		494	221	225.4
495	196	207.485						5.85995		495	196	192.268						-1.90423		495	196	198.387						1.21776		495	196	201.08							2.59163		495	196	200.593
496	143	133.601						-6.57273		496	143	166.582						16.4909		496	143	148.48						3.83224		496	143	151.524							5.96094		496	143	147.188
497	145	148.621						2.4969		497	145	165.982						14.4703		497	145	150.477						3.77752		497	145	153.226							5.67331		497	145	149.141
498	214	225.882						5.55234		498	214	218.813						2.24888		498	214	216.746						1.28313		498	214	210.04							-1.8503		498	214	212.668
499	232	237.229						2.25399		499	232	233.641						0.707155		499	232	234.148						0.925991		499	232	228.046							-1.7041		499	232	231.733
500	230	238.216						3.57217		500	230	234.241						1.84374		500	230	233.803						1.65326		500	230	228.396							-0.697591		500	230	230.714
501	242	246.989						2.06147		501	242	237.927						-1.68302		501	242	241.875						-0.0516942		501	242	232.104							-4.08927		501	242	236.876
502	244	249.093						2.08719		502	244	237.327						-2.7348		502	244	243.482						-0.212459		502	244	236.986							-2.87439		502	244	240.612
503	177	177.188						0.106497		503	177	156.736						-11.4488		503	177	177.599						0.338136		503	177	178.889							1.06725		503	177	179.585
504	184	188.924						2.67595		504	184	195.67						6.34245		504	184	186.659						1.44489		504	184	185.898							1.03164		504	184	187.059
505	202	211.675						4.78973		505	202	211.573						4.73921		505	202	203.955						0.967723		505	202	200.408							-0.788228		505	202	203.097
506	196	204.148						4.15702		506	196	192.07						-2.00505		506	196	197.902						0.970255		506	196	195.848							-0.0775408		506	196	197.875
507	235	241.055						2.57649		507	235	238.943						1.67783		507	235	238.461						1.47294		507	235	245.753							4.57568		507	235	241.196
508	248	257.821						3.96028		508	248	255.255						2.92552		508	248	255.273						2.93262		508	248	256.629							3.47952		508	248	253.2
509	172	183.18						6.5		509	172	175.793						2.20547		509	172	172.52						0.302442		509	172	186.269							8.2958		509	172	178.224
510	189	196.241						3.83122		510	189	195.024						3.18741		510	189	190.996						1.05619		510	189	197.191							4.33365		510	189	190.788
511	265	264.035						-0.364245		511	265	262.406						-0.978679		511	265	267.689						1.01479		511	265	269.663							1.75979		511	265	267.41
512	269	281.165						4.52221		512	269	272.49						1.29758		512	269	275.668						2.47885		512	269	274.051							1.87771		512	269	272.114
513	283	286.552						1.25521		513	283	285.393						0.845689		513	283	287.341						1.53382		513	283	285.994							1.05784		513	283	284.988
514	255	263.596						3.37108		514	255	265.406						4.08098		514	255	263.897						3.48882		514	255	262.109							2.788		514	255	259.239
515	267	276.743						3.64925		515	267	273.091						2.28109		515	267	274.762						2.9073		515	267	272.203							1.9487		515	267	270.108
516	253	261.973						3.54674		516	253	255.035						0.80415		516	253	257.139						1.63601		516	253	260.406							2.92736		516	253	257.287
517	283	292.639						3.40618		517	283	291.811						3.11357		517	283	291.057						2.84693		517	283	298.105							5.33752		517	283	291.166
518	267	276.743						3.64925		518	267	273.091						2.28109		518	267	273.797						2.54562		518	267	269.691							1.00778		518	267	267.877
519	294	305.167						3.7983		519	294	300.685						2.27367		519	294	301.262						2.4701		519	294	307.279							4.5168		519	294	301.217
520	175	182.676						4.38657		520	175	174.893						-0.0609143		520	175	176.192						0.681429		520	175	185.54							6.02266		520	175	178.02
521	271	276.665						2.09031		521	271	271.89						0.328598		521	271	276.252						1.93815		521	271	275.062							1.49876		521	271	273.376
522	244	249.018						2.05656		522	244	243.232						-0.314877		522	244	245.962						0.804098		522	244	247.792							1.55425		522	244	245.029
523	253	264.944						4.72085		523	253	253.083						0.0328854		523	253	255.314						0.914585		523	253	255.12							0.837771		523	253	253.073
524	196	202.559						3.34617		524	196	183.25						-6.50531		524	196	196.846						0.431633		524	196	193.251							-1.4025		524	196	193.402
525	294	300.997						2.38002		525	294	294.268						0.0910884		525	294	296.494						0.848265		525	294	292.656							-0.457265		525	294	292.808
526	334	352.382						5.50359		526	334	333.583						-0.12494		526	334	329.151						-1.45186		526	334	324.778							-2.76102		526	334	332.909
527	345	363.479						5.35638		527	345	373.379						8.2258		527	345	334.395						-3.07383		527	345	336.028							-2.60056		527	345	343.912
528	237	246.594						4.0481		528	237	245.332						3.51549		528	237	243.246						2.63544		528	237	241.096							1.72841		528	237	239.191
529	244	249.987						2.45348		529	244	243.232						-0.314877		529	244	246.182						0.894098		529	244	247.559							1.45852		529	244	246.025
530	294	303.536						3.24337		530	294	295.767						0.600918		530	294	300.342						2.15724		530	294	303.984							3.39584		530	294	299.735
531	242	250.593						3.55083		531	242	241.048						-0.393223		531	242	244.576						1.06438		531	242	241.895							-0.0434132		531	242	243.038
532	281	294.01						4.6298		532	281	285.321						1.53779		532	281	286.677						2.02036		532	281	284.49							1.24215		532	281	284.972
533	306	315.113						2.9781		533	306	314.956						2.9267		533	306	310.754						1.55353		533	306	314.917							2.914		533	306	311.348
534	290	308.626						6.42267		534	290	306.481						5.68324		534	290	337.426						16.3539		534	290	327.099							12.7929		534	290	319.846
535	306	315.113						2.9781		535	306	314.956						2.9267		535	306	310.754						1.55353		535	306	314.917							2.914		535	306	311.348
536	285	302.219						6.04158		536	285	284.121						-0.308351		536	285	287.525						0.886105		536	285	285.672							0.235853		536	285	286.753
537	306	315.113						2.9781		537	306	314.956						2.9267		537	306	311.037						1.64618		537	306	315.754							3.18767		537	306	312.091
538	280	288.011						2.86116		538	280	309.481						10.5291		538	280	336.269						20.096		538	280	319.705							14.1802		538	280	313.02
539	285	302.219						6.04158		539	285	284.121						-0.308351		539	285	287.83						0.993158		539	285	286.511							0.530042		539	285	287.498
540	306	315.113						2.9781		540	306	314.956						2.9267		540	306	311.037						1.64618		540	306	315.754							3.18767		540	306	312.091
541	280	288.011						2.86116		541	280	309.481						10.5291		541	280	336.269						20.096		541	280	319.705							14.1802		541	280	313.02
542	306	315.113						2.9781		542	306	314.956						2.9267		542	306	311.037						1.64618		542	306	315.754							3.18767		542	306	312.091
543	306	315.113						2.9781		543	306	314.956						2.9267		543	306	311.037						1.64618		543	306	315.754							3.18767		543	306	312.091
544	301	314.897						4.61694		544	301	316.456						5.13478		544	301	302.449						0.481395		544	301	307.934							2.30364		544	301	304.34
545	290	302.844						4.42897		545	290	296.967						2.40231		545	290	298.576						2.95728		545	290	300.289							3.54784		545	290	295.724
546	315	314.74						-0.0825397		546	315	312.256						-0.871206		546	315	313.601						-0.444286		546	315	320.714							1.81398		546	315	317.957
547	310	325.99						5.15806		547	310	313.756						1.21152		547	310	311.566						0.505161		547	310	316.1							1.96761		547	310	313.129
548	315	314.74						-0.0825397		548	315	312.256						-0.871206		548	315	313.601						-0.444286		548	315	320.714							1.81398		548	315	317.957
549	310	325.99						5.15806		549	310	313.756						1.21152		549	310	311.566						0.505161		549	310	316.1							1.96761		549	310	313.129
550	218	229.151						5.11502		550	218	227.24						4.23872		550	218	219.613						0.739817		550	218	220.122							0.973211		550	218	221.387
551	242	251.214						3.80733		551	242	243.832						0.756901		551	242	245.946						1.63041		551	242	246.235							1.75002		551	242	246.532
552	230	238.216						3.57217		552	230	234.241						1.84374		552	230	233.803						1.65326		552	230	228.396							-0.697591		552	230	230.714
553	248	261.829						5.57611		553	248	254.583						2.65452		553	248	253.882						2.37194		553	248	250.795							1.12694		553	248	251.754
554	232	235.819						1.64601		554	232	233.641						0.707155		554	232	234.597						1.11957		554	232	230.243							-0.757526		554	232	232.72
555	253	265.168						4.80949		555	253	253.083						0.0328854		555	253	255.115						0.835968		555	253	252.896							-0.0411225		555	253	254.351
556	251	254.516						1.401		556	251	250.901						-0.0393625		556	251	252.21						0.481912		556	251	244.142							-2.73246		556	251	248.14
557	267	280.562						5.07949		557	267	272.418						2.02936		557	267	272.906						2.21191		557	267	266.369							-0.236472		557	267	268.66
558	228	234.302						2.76393		558	228	223.03						-2.17978		558	228	226.12						-0.824605		558	228	220.307							-3.37405		558	228	224.054
559	225	230.629						2.50178		559	225	225.14						0.0624		559	225	226.467						0.652		559	225	222.566							-1.08165		559	225	225.693
560	209	214.119						2.44916		560	209	209.671						0.320957		560	209	210.855						0.887512		560	209	208.084							-0.438258		560	209	210.123
561	225	230.174						2.29956		561	225	225.14						0.0624		561	225	226.856						0.8248		561	225	224.763							-0.105173		561	225	226.682
562	216	221.382						2.49167		562	216	218.213						1.02435		562	216	217.769						0.81875		562	216	214.085							-0.886361		562	216	215.662
563	235	242.573						3.22234		563	235	232.741						-0.961447		563	235	235.231						0.0984255		563	235	231.335							-1.55951		563	235	234.055
564	216	221.382						2.49167		564	216	218.213						1.02435		564	216	217.769						0.81875		564	216	214.085							-0.886361		564	216	215.662
565	255	266.46						4.49392		565	255	257.551						1.00024		565	255	257.684						1.05247		565	255	242.665							-4.8372		565	255	247.636
566	340	368.827						8.47868		566	340	375.519						10.4466		566	340	331.719						-2.43556		566	340	325.856							-4.1601		566	340	329.169
567	267	271.911						1.83923		567	267	263.252						-1.40371		567	267	232.6						-12.8838		567	267	226.435							-15.193		567	267	234.683
568	278	289.521						4.14433		568	278	286.221						2.95727		568	278	283.766						2.07421		568	278	277.741							-0.0931942		568	278	279.7
569	250	261.632						4.6527		569	250	267.246						6.89832		569	250	320.601						28.2406		569	250	290.437							16.1748		569	250	283.958
570	363	354.332						-2.38781		570	363	367.979						1.37163		570	363	344.731						-5.03281		570	363	348.96							-3.86785		570	363	357.026
571	228	234.302						2.76393		571	228	223.03						-2.17978		571	228	226.12						-0.824605		571	228	220.307							-3.37405		571	228	224.054
572	225	230.629						2.50178		572	225	225.14						0.0624		572	225	226.467						0.652		572	225	222.566							-1.08165		572	225	225.693
573	209	214.119						2.44916		573	209	209.671						0.320957		573	209	210.855						0.887512		573	209	208.084							-0.438258		573	209	210.123
574	225	230.174						2.29956		574	225	225.14						0.0624		574	225	226.856						0.8248		574	225	224.763							-0.105173		574	225	226.682
575	216	221.382						2.49167		575	216	218.213						1.02435		575	216	217.769						0.81875		575	216	214.085							-0.886361		575	216	215.662
576	235	242.573						3.22234		576	235	232.741						-0.961447		576	235	235.231						0.0984255		576	235	231.335							-1.55951		576	235	234.055
577	216	221.382						2.49167		577	216	218.213						1.02435		577	216	217.769						0.81875		577	216	214.085							-0.886361		577	216	215.662
578	255	266.46						4.49392		578	255	257.551						1.00024		578	255	257.684						1.05247		578	255	242.665							-4.8372		578	255	247.636
579	294	302.388						2.85315		579	294	293.596						-0.137517		579	294	294.016						0.0055102		579	294	286.504							-2.54965		579	294	290.117
580	294	302.388						2.85315		580	294	293.596						-0.137517		580	294	294.33						0.112347		580	294	287.341							-2.26482		580	294	290.862
581	308	323.863						5.15041		581	308	306.817						-0.384091		581	308	304.846						-1.0239		581	308	296.589							-3.70479		581	308	299.387
582	308	323.863						5.15041		582	308	306.817						-0.384091		582	308	305.44						-0.831039		582	308	297.647							-3.36136		582	308	300.302
583	251	256.252						2.09243		583	251	254.962						1.57865		583	251	255.289						1.70892		583	251	254.111							1.23944		583	251	254.824
584	191	196.285						2.76675		584	191	193.57						1.3456		584	191	192.671						0.875026		584	191	194.153							1.65069		584	191	195.079
585	184	188.924						2.67595		585	184	195.67						6.34245		585	184	186.948						1.60239		585	184	188.673							2.53947		585	184	189.04
586	193	204.027						5.7136		586	193	193.168						0.0868912		586	193	193.459						0.237824		586	193	197.936							2.5574		586	193	198.323
587	193	200.927						4.10712		587	193	193.168						0.0868912		587	193	193.302						0.156684		587	193	197.098							2.1235		587	193	197.579
588	223	234.892						5.33262		588	223	225.543						1.14027		588	223	225.576						1.15507		588	223	219.36							-1.63246		588	223	223.444
589	225	230.392						2.39633		589	225	224.943						-0.0254222		589	225	226.089						0.484		589	225	220.369							-2.05813		589	225	224.706
590	193	200.927						4.10712		590	193	193.168						0.0868912		590	193	193.302						0.156684		590	193	197.098							2.1235		590	193	197.579
591	196	207.485						5.85995		591	196	192.268						-1.90423		591	196	198.213						1.12913		591	196	198.883							1.47067		591	196	199.605
592	216	221.483						2.53831		592	216	218.015						0.93287		592	216	217.803						0.834583		592	216	212.205							-1.75714		592	216	215.918
593	221	227.302						2.85147		593	221	226.143						2.32706		593	221	224.355						1.51819		593	221	215.837							-2.33631		593	221	219.95
594	193	200.927						4.10712		594	193	193.168						0.0868912		594	193	193.148						0.076943		594	193	196.261							1.68961		594	193	196.835
595	198	202.985						2.51793		595	198	191.668						-3.19813		595	198	198.652						0.329091		595	198	199.893							0.956121		595	198	200.869
596	228	234.302						2.76393		596	228	224.24						-1.64895		596	228	228.562						0.246316		596	228	228.684							0.300184		596	228	231.492
597	200	208.138						4.069		597	200	205.16						2.57985		597	200	204.465						2.23245		597	200	206.305							3.15231		597	200	206.04
598	143	133.601						-6.57273		598	143	166.582						16.4909		598	143	148.48						3.83224		598	143	151.524							5.96094		598	143	147.188
599	147	144.121						-1.95884		599	147	165.382						12.5048		599	147	152.706						3.88163		599	147	154.927							5.39282		599	147	151.094
600	175	182.748						4.42743		600	175	157.336						-10.0939		600	175	177.337						1.3356		600	175	178.717							2.12393		600	175	179.066
601	177	178.248						0.705085		601	177	156.736						-11.4488		601	177	177.7						0.395593		601	177	179.727							1.54095		601	177	180.329
602	175	181.688						3.822		602	175	157.336						-10.0939		602	175	177.138						1.22194		602	175	177.042							1.16688		602	175	177.579
603	212	220.629						4.07017		603	212	208.771						-1.52321		603	212	212.044						0.0208019		603	212	211.69							-0.146264		603	212	213.689
604	214	226.964						6.05806		604	214	220.022						2.81383		604	214	218.059						1.89673		604	214	215.067							0.498561		604	214	217.13
605	276	288.402						4.49348		605	276	282.964						2.52322		605	276	276.759						0.274891		605	276	274.652							-0.488565		605	276	276.755
606	237	245.7						3.67099		606	237	242.548						2.3411		606	237	242.293						2.23329		606	237	235.551							-0.61157		606	237	238.24
607	262	274.509						4.77452		607	262	262.634						0.242137		607	262	264.579						0.98416		607	262	260.773							-0.468344		607	262	262.644
608	253	264.313						4.47164		608	253	250.301						-1.06672		608	253	253.354						0.139802		608	253	246.827							-2.43994		608	253	250.89
609	271	282.577						4.27177		609	271	271.218						0.0805904		609	271	274.23						1.19192		609	271	268.939							-0.760672		609	271	271.432
610	205	212.608						3.71134		610	205	207.01						0.98039		610	205	204.33						-0.326634		610	205	200.662							-2.11613		610	205	203.688
611	207	214.449						3.59855		611	207	210.073						1.48464		611	207	209.551						1.23217		611	207	202.364							-2.23957		611	207	205.641
612	209	214.119						2.44916		612	209	209.671						0.320957		612	209	210.655						0.791914		612	209	207.247							-0.838938		612	209	209.379
613	202	208.809						3.37067		613	202	208.107						3.02347		613	202	203.788						0.885297		613	202	200.93							-0.529693		613	202	202.596
614	230	238.216						3.57217		614	230	234.241						1.84374		614	230	234.063						1.76674		614	230	229.233							-0.333496		614	230	231.457
615	260	263.133						1.205		615	260	259.173						-0.318		615	260	262.554						0.982385		615	260	254.819							-1.99253		615	260	259.16
616	262	266.127						1.57538		616	262	258.573						-1.30794		616	262	261.855						-0.0553053		616	262	251.957							-3.83318		616	262	257.946
617	246	259.621						5.53689		617	246	252.401						2.60211		617	246	250.7						1.91049		617	246	241.202							-1.95044		617	246	244.798
618	361	355.79						-1.44314		618	361	352.807						-2.26942		618	361	341.876						-5.29753		618	361	338.225							-6.30874		618	361	345.854
619	400	382.934						-4.26644		619	400	341.107						-14.7232		619	400	355.638						-11.0905		619	400	356.998							-10.7505		619	400	363.601
620	274	265.004						-3.28321		620	274	273.141						-0.313613		620	274	273.563						-0.159307		620	274	265.979							-2.92747		620	274	269.771
621	334	352.089						5.41602		621	334	326.408						-2.27305		621	334	324.256						-2.91746		621	334	310.78							-6.95219		621	334	317.774
622	225	230.437						2.41656		622	225	225.14						0.0624		622	225	226.876						0.8336		622	225	226.492							0.663227		622	225	226.65
623	225	230.437						2.41656		623	225	225.14						0.0624		623	225	226.876						0.8336		623	225	226.492							0.663227		623	225	226.65
624	354	371.54						4.95487		624	354	354.907						0.256328		624	354	340.161						-3.90941		624	354	334.974							-5.37459		624	354	342.518
625	347	351.68						1.3487		625	347	357.007						2.88398		625	347	333.469						-3.89931		625	347	331.89							-4.35455		625	347	339.497
626	342	361.123						5.59152		626	342	290.881						-14.947		626	342	335.8						-1.81289		626	342	357.259							4.46175		626	342	348.702
627	285	302.219						6.04158		627	285	284.121						-0.308351		627	285	286.289						0.452211		627	285	282.321							-0.939832		627	285	283.778
628	285	302.219						6.04158		628	285	284.121						-0.308351		628	285	286.289						0.452211		628	285	282.321							-0.939832		628	285	283.778
629	278	286.011						2.88174		629	278	258.846						-6.89		629	278	331.483						19.2383		629	278	300.303							8.02278		629	278	293.143
630	345	356.18						3.24058		630	345	357.607						3.65432		630	345	333.216						-3.41557		630	345	331.777							-3.83283		630	345	339.326
631	338	343.382						1.59231		631	338	346.333						2.46538		631	338	330.125						-2.32988		631	338	326.064							-3.53137		631	338	334.167
632	331	309.017						-6.64139		632	331	294.181						-11.1234		632	331	338.307						2.20758		632	331	350.874							6.00413		632	331	342.545
633	283	289.51						2.30027		633	283	284.721						0.608198		633	283	285.4						0.848163		633	283	280.473							-0.89277		633	283	281.772
634	283	289.51						2.30027		634	283	284.721						0.608198		634	283	285.4						0.848163		634	283	280.473							-0.89277		634	283	281.772
635	277	288.261						4.06543		635	277	259.146						-6.44556		635	277	331.29						19.5992		635	277	299.743							8.21045		635	277	292.587
636	354	371.54						4.95487		636	354	354.907						0.256328		636	354	340.161						-3.90941		636	354	334.974							-5.37459		636	354	342.518
637	347	351.68						1.3487		637	347	357.007						2.88398		637	347	333.469						-3.89931		637	347	331.89							-4.35455		637	347	339.497
638	342	361.123						5.59152		638	342	290.881						-14.947		638	342	335.8						-1.81289		638	342	357.259							4.46175		638	342	348.702
639	129	139.299						7.98391		639	129	171.136						32.6633		639	129	142.421						10.4037		639	129	134.209							4.03809		639	129	130.759
640	138	136.109						-1.37065		640	138	168.082						21.7986		640	138	146.347						6.04826		640	138	144.253							4.53087		640	138	139.683
641	221	227.932						3.13676		641	221	229.467						3.83118		641	221	227.425						2.90729		641	221	230.46							4.28077		641	221	228.359
642	239	241.694						1.1273		642	239	244.732						2.3982		642	239	245.324						2.64615		642	239	247.366							3.50044		642	239	243.918
643	253	264.944						4.72085		643	253	253.083						0.0328854		643	253	255.929						1.15755		643	253	256.795							1.50017		643	253	254.561
644	175	182.676						4.38657		644	175	174.893						-0.0609143		644	175	175.932						0.5328		644	175	183.026							4.5865		644	175	175.789
645	320	338.385						5.74539		645	320	310.756						-2.88884		645	320	318.411						-0.496688		645	320	316.673							-1.03976		645	320	318.028
646	223	234.261						5.04989		646	223	225.74						1.22888		646	223	226.596						1.61233		646	223	227.391							1.9691		646	223	225.878
647	239	240.791						0.749268		647	239	241.948						1.23364		647	239	243.157						1.73937		647	239	239.36							0.150653		647	239	239.218
648	223	234.261						5.04989		648	223	225.74						1.22888		648	223	226.596						1.61233		648	223	227.391							1.9691		648	223	225.878
649	244	249.018						2.05656		649	244	243.232						-0.314877		649	244	246.843						1.1652		649	244	250.306							2.58428		649	244	247.26
650	253	264.944						4.72085		650	253	253.083						0.0328854		650	253	255.929						1.15755		650	253	256.795							1.50017		650	253	254.561
651	244	249.018						2.05656		651	244	243.232						-0.314877		651	244	246.549						1.04459		651	244	249.467							2.24066		651	244	246.516
652	290	303.936						4.80552		652	290	296.967						2.40231		652	290	297.948						2.74066		652	290	298.614							2.97031		652	290	294.235
653	283	290.176						2.53569		653	283	286.894						1.3758		653	283	289.527						2.30629		653	283	292.612							3.39664		653	283	288.697
654	297	310.634						4.59049		654	297	317.656						6.95478		654	297	300.65						1.22909		654	297	303.717							2.26152		654	297	300.827
655	297	310.634						4.59049		655	297	317.656						6.95478		655	297	300.65						1.22909		655	297	303.717							2.26152		655	297	300.827
656	262	279.127						6.53721		656	262	266.466						1.70439		656	262	264.718						1.0374		656	262	264.821							1.07684		656	262	259.616
657	380	382.08						0.547368		657	380	362.879						-4.50553		657	380	350.155						-7.85392		657	380	347.79							-8.4762		657	380	355.605
658	269	284.756						5.85725		658	269	271.818						1.04773		658	269	273.68						1.73978		658	269	268.188							-0.301829		658	269	269.92
659	255	267.158						4.76794		659	255	264.734						3.81741		659	255	262.45						2.92165		659	255	257.084							0.8172		659	255	257.789
660	189	190.706						0.902778		660	189	195.024						3.18741		660	189	189.958						0.506667		660	189	190.489							0.787937		660	189	184.839
661	271	280.256						3.4155		661	271	271.218						0.0805904		661	271	275.507						1.66317		661	271	272.549							0.571727		661	271	274.157
662	260	261.843						0.70875		662	260	263.906						1.5025		662	260	265.245						2.01738		662	260	263.635							1.39818		662	260	263.856
663	294	304.14						3.44898		663	294	293.596						-0.137517		663	294	295.973						0.67102		663	294	291.82							-0.741408		663	294	295.076
664	235	243.98						3.82117		664	235	232.741						-0.961447		664	235	235.04						0.017234		664	235	229.975							-2.13809		664	235	233.811
665	281	292.398						4.05614		665	281	285.993						1.77698		665	281	284.934						1.39996		665	281	280.22							-0.277687		665	281	282.025
666	281	292.349						4.03879		666	281	282.136						0.404342		666	281	283.987						1.06302		666	281	277.706							-1.17209		666	281	279.794
667	207	214.683						3.71159		667	207	210.271						1.5801		667	207	210.987						1.92609		667	207	209.588							1.25012		667	207	211.092
668	262	269.976						3.04408		668	262	263.306						0.498664		668	262	265.821						1.45855		668	262	264.646							1.00988		668	262	265.119
669	145	148.621						2.4969		669	145	165.982						14.4703		669	145	150.463						3.76759		669	145	147.678							1.84655		669	145	145.179
670	368	372.894						1.33003		670	368	367.119						-0.239511		670	368	342.113						-7.03443		670	368	333.638							-9.33743		670	368	336.461
671	346	369.67						6.84097		671	346	306.093						-11.5339		671	346	337.536						-2.44613		671	346	358.383							3.57884		671	346	350.428
672	292	299.641						2.6167		672	292	298.958						2.38274		672	292	296.65						1.59257		672	292	293.666							0.570432		672	292	295.023
673	292	299.641						2.6167		673	292	298.958						2.38274		673	292	296.65						1.59257		673	292	293.666							0.570432		673	292	295.023
674	347	360.491						3.88782		674	347	357.007						2.88398		674	347	334.828						-3.50767		674	347	335.317							-3.36688		674	347	342.004
675	352	378.748						7.59872		675	352	355.507						0.99642		675	352	339.507						-3.54912		675	352	333.527							-5.24807		675	352	340.738
676	334	342.993						2.69244		676	334	338.402						1.3179		676	334	328.988						-1.50063		676	334	322.619							-3.40753		676	334	329.222
677	301	314.715						4.55648		677	301	316.233						5.06093		677	301	300.987						-0.00418605		677	301	303.651							0.880724		677	301	305.353
678	189	197.3						4.3918		678	189	194.368						2.84005		678	189	191.307						1.22048		678	189	188.377							-0.329746		678	189	189.104
679	184	188.924						2.67595		679	184	195.868						6.44984		679	184	186.591						1.40821		679	184	187.258							1.77059		679	184	187.303
680	198	199.823						0.920833		680	198	191.668						-3.19813		680	198	198.538						0.271818		680	198	200.963							1.49652		680	198	200.615
681	196	204.483						4.32781		681	196	192.268						-1.90423		681	196	197.404						0.716327		681	196	194.693							-0.666643		681	196	195.887
682	205	212.784						3.79695		682	205	207.207						1.07678		682	205	204.796						-0.0996585		682	205	205.605							0.295054		682	205	205.909
683	283	287.898						1.73065		683	283	285.393						0.845689		683	283	286.13						1.10608		683	283	282.905							-0.0335194		683	283	284.776
684	290	301.655						4.01879		684	290	295.468						1.88545		684	290	293.704						1.27707		684	290	286.709							-1.13466		684	290	289.327
685	177	174.199						-1.58277		685	177	156.736						-11.4488		685	177	177.41						0.231864		685	177	176.665							-0.189017		685	177	177.851
686	170	180.611						6.24191		686	170	158.836						-6.56729		686	170	172.608						1.53424		686	170	170.347							0.204		686	170	171.069
687	159	164.073						3.19072		687	159	161.782						1.74969		687	159	161.96						1.8617		687	159	167.561							5.38419		687	159	165.332
688	161	168.091						4.40466		688	161	161.182						0.113043		688	161	165.085						2.53733		688	161	169.263							5.13231		688	161	167.286
689	170	182.158						7.15191		689	170	158.482						-6.77529		689	170	172.928						1.72218		689	170	179.191							5.4066		689	170	176.512
690	168	170.467						1.4683		690	168	159.082						-5.30833		690	168	169.34						0.797679		690	168	177.488							5.64764		690	168	174.559
691	161	168.091						4.40466		691	161	161.182						0.113043		691	161	165.085						2.53733		691	161	169.263							5.13231		691	161	167.286
692	163	168.567						3.41549		692	163	160.582						-1.48344		692	163	165.403						1.47423		692	163	170.274							4.46234		692	163	168.549
693	166	174.967						5.40166		693	166	159.682						-3.80602		693	166	168.92						1.7588		693	166	172.895							4.15373		693	166	171.318
694	177	178.248						0.705085		694	177	156.382						-11.6486		694	177	177.759						0.428644		694	177	184.67							4.33356		694	177	182.551
695	168	170.467						1.4683		695	168	159.082						-5.30833		695	168	169.258						0.748929		695	168	176.652							5.14979		695	168	173.815
696	166	174.967						5.40166		696	166	159.682						-3.80602		696	166	168.92						1.7588		696	166	172.895							4.15373		696	166	171.318
697	223	234.612						5.20729		697	223	225.74						1.22888		697	223	225.705						1.21318		697	223	221.789							-0.542933		697	223	223.435
698	225	230.112						2.27211		698	225	225.14						0.0624		698	225	226.954						0.8684		698	225	225.313							0.139173		698	225	226.928
699	175	182.748						4.42743		699	175	156.982						-10.296		699	175	177.5						1.42869		699	175	184.498							5.42757		699	175	182.032
700	186	195.003						4.84005		700	186	195.268						4.98263		700	186	187.651						0.887903		700	186	194.365							4.49732		700	186	192.774
701	168	170.467						1.4683		701	168	159.082						-5.30833		701	168	169.426						0.848571		701	168	178.326							6.14671		701	168	175.303
702	235	243.063						3.43117		702	235	232.741						-0.961447		702	235	235.092						0.0390638		702	235	232.227							-1.18016		702	235	233.281
703	221	226.262						2.38088		703	221	225.13						1.86882		703	221	223.879						1.30276		703	221	217.771							-1.46123		703	221	218.176
704	228	234.11						2.67982		704	228	224.24						-1.64895		704	228	226.998						-0.439342		704	228	225.909							-0.917105		704	228	226.498
705	184	188.199						2.28207		705	184	195.868						6.44984		705	184	186.165						1.17685		705	184	191.184							3.90427		705	184	188.259
706	216	222.038						2.7956		706	216	219.224						1.49259		706	216	218.407						1.11458		706	216	218.068							0.957194		706	216	218.112
707	216	222.038						2.7956		707	216	219.224						1.49259		707	216	218.638						1.22125		707	216	218.905							1.34489		707	216	218.855
708	242	250.054						3.32789		708	242	243.832						0.756901		708	242	246.28						1.76876		708	242	249.295							3.01448		708	242	245.997
709	224	246.792						10.1751		709	224	239.97						7.12969		709	224	303.564						35.5195		709	224	279.464							24.7605		709	224	272.895
710	242	250.054						3.32789		710	242	243.832						0.756901		710	242	245.694						1.52628		710	242	247.62							2.3224		710	242	244.51
711	239	241.694						1.1273		711	239	244.732						2.3982		711	239	244.739						2.40138		711	239	245.69							2.79924		711	239	242.431
712	244	249.018						2.05656		712	244	243.232						-0.314877		712	244	246.549						1.04459		712	244	249.467							2.24066		712	244	246.516
713	242	250.054						3.32789		713	242	243.832						0.756901		713	242	245.987						1.64752		713	242	248.459							2.66886		713	242	245.254
714	347	352.765						1.66153		714	347	372.779						7.42911		714	347	336.277						-3.09009		714	347	341.982							-1.44622		714	347	350.042
715	352	377.441						7.22756		715	352	371.279						5.47699		715	352	341.352						-3.02497		715	352	341.25							-3.05391		715	352	349.689
716	304	315.534						3.79416		716	304	315.556						3.80122		716	304	308.818						1.58477		716	304	309.746							1.89002		716	304	307.113
717	308	312.361						1.41607		717	308	320.047						3.9114		717	308	311.227						1.04786		717	308	316.16							2.64935		717	308	311.612
718	179	192.234						7.3933		718	179	187.133						4.54346		718	179	181.346						1.31078		718	179	188.39							5.24588		718	179	184.97
719	212	220.437						3.97972		719	212	208.771						-1.52321		719	212	211.296						-0.331981		719	212	212.264							0.124613		719	212	211.67
720	264	275.161						4.22746		720	264	266.98						1.12864		720	264	269.104						1.9333		720	264	275.074							4.19475		720	264	269.806
721	301	317.237						5.39435		721	301	322.147						7.02561		721	301	303.225						0.739136		721	301	310.68							3.21588		721	301	305.574
722	301	317.237						5.39435		722	301	322.147						7.02561		722	301	303.225						0.739136		722	301	310.68							3.21588		722	301	305.574
723	194	198.924						2.53802		723	194	183.335						-5.49753		723	194	176.04						-9.25747		723	194	171.501							-11.5975		723	194	177.435
724	235	242.881						3.35372		724	235	238.271						1.39183		724	235	237.662						1.13285		724	235	242.978							3.39508		724	235	239.215
725	230	238.45						3.67391		725	230	236.65						2.89109		725	230	235.911						2.57009		725	230	239.201							4.00062		725	230	235.129
726	239	241.694						1.1273		726	239	244.732						2.3982		726	239	244.739						2.40138		726	239	245.69							2.79924		726	239	242.431
727	242	250.054						3.32789		727	242	243.832						0.756901		727	242	245.987						1.64752		727	242	248.459							2.66886		727	242	245.254
728	239	241.694						1.1273		728	239	244.732						2.3982		728	239	245.032						2.52377		728	239	246.529							3.15005		728	239	243.175
729	235	242.881						3.35372		729	235	238.271						1.39183		729	235	237.941						1.25157		729	235	243.817							3.75186		729	235	239.958
730	202	209.615						3.76968		730	202	212.444						5.1704		730	202	204.056						1.01762		730	202	210.58							4.24764		730	202	205.024
731	267	287.937						7.84139		731	267	277.362						3.88101		731	267	276.68						3.62562		731	267	278.534							4.31991		731	267	273.32
732	269	283.437						5.36673		732	269	276.762						2.88561		732	269	277.593						3.1945		732	269	280.381							4.23091		732	269	275.326
733	262	275.53						5.16403		733	262	267.58						2.12962		733	262	268.837						2.60966		733	262	274.902							4.92442		733	262	269.287
734	297	312.97						5.37727		734	297	317.696						6.96835		734	297	301.786						1.61152		734	297	307.822							3.64384		734	297	302.306
735	310	327.739						5.7221		735	310	319.447						3.04745		735	310	312.07						0.667742		735	310	318.008							2.58323		735	310	313.619
736	297	312.97						5.37727		736	297	317.696						6.96835		736	297	301.786						1.61152		736	297	307.822							3.64384		736	297	302.306
737	310	327.739						5.7221		737	310	319.447						3.04745		737	310	312.07						0.667742		737	310	318.008							2.58323		737	310	313.619
738	324	215.174						-33.5883		738	324	289.359						-10.6917		738	324	276.686						-14.6031		738	324	262.851							-18.8731		738	324	250.128
739	350	347.637						-0.675071		739	350	356.107						1.74497		739	350	333.276						-4.77823		739	350	330.224							-5.65022		739	350	337.678
740	359	360.047						0.291504		740	359	353.407						-1.55783		740	359	339.876						-5.32705		740	359	332.365							-7.41929		740	359	339.955
741	363	354.134						-2.44242		741	363	367.979						1.37163		741	363	342.258						-5.71413		741	363	339.144							-6.57183		741	363	347.176
742	230	195.917						-14.8186		742	230	204.419						-11.1223		742	230	203.822						-11.3819		742	230	193.792							-15.7426		742	230	202.441
743	260	264.735						1.82125		743	260	261.955						0.752		743	260	263.9						1.49988		743	260	260.6							0.230677		743	260	259.112
744	278	290.259						4.40971		744	278	282.364						1.56982		744	278	282.824						1.73525		744	278	275.253							-0.988079		744	278	275.203
745	256	270.267						5.57324		745	256	265.446						3.68977		745	256	321.936						25.7562		745	256	292.753							14.3565		745	256	286.097
746	278	339.406						22.0883		746	278	283.544						1.99442		746	278	246.397						-11.3682		746	278	235.456							-15.3037		746	278	239.037
747	327	344.82						5.44946		747	327	308.656						-5.60988		747	327	321.607						-1.64917		747	327	321.948							-1.54497		747	327	325.854
748	356	366.732						3.01447		748	356	370.079						3.95478		748	356	339.937						-4.51213		748	356	334.489							-6.04235		748	356	342.931
749	278	286.401						3.02203		749	278	288.394						3.73867		749	278	287.786						3.52004		749	278	289.384							4.09504		749	278	284.859
750	276	287.752						4.25797		750	276	288.993						4.70779		750	276	281.055						1.83163		750	276	287.682							4.23263		750	276	282.905
751	304	317.283						4.36933		751	304	321.247						5.67339		751	304	310.705						2.20559		751	304	315.816							3.88674		751	304	310.576
752	269	283.437						5.36673		752	269	276.762						2.88561		752	269	276.618						2.83216		752	269	277.868							3.29661		752	269	273.094
753	292	300.44						2.8905		753	292	301.285						3.17966		753	292	299.921						2.71264		753	292	304.045							4.12506		753	292	298.22
754	327	346.477						5.95635		754	327	314.347						-3.86939		754	327	324.934						-0.631651		754	327	332.66							1.73088		754	327	332.781
755	205	212.417						3.6178		755	205	210.673						2.76741		755	205	204.917						-0.0403902		755	205	208.2							1.56085		755	205	207.369
756	207	214.257						3.50592		756	207	210.073						1.48464		756	207	210.314						1.60087		756	207	209.902							1.40188		756	207	209.323
757	225	232.378						3.27889		757	225	228.267						1.45196		757	225	227.891						1.2848		757	225	233.056							3.58043		757	225	228.866
758	246	254.811						3.58161		758	246	252.512						2.64703		758	246	256.185						4.14037		758	246	262.993							6.9078		758	246	254.151
759	380	379.295						-0.185592		759	380	362.879						-4.50553		759	380	350.697						-7.71134		759	380	350.365							-7.79871		759	380	358.589
760	361	357.191						-1.05512		760	361	368.579						2.09945		760	361	343.643						-4.80789		760	361	345.49							-4.29643		760	361	353.65
761	361	357.191						-1.05512		761	361	368.579						2.09945		761	361	343.643						-4.80789		761	361	345.49							-4.29643		761	361	353.65
762	179	190.752						6.56536		762	179	177.917						-0.604972		762	179	180.843						1.02972		762	179	182.842							2.14656		762	179	181.007
763	179	189.692						5.97346		763	179	177.917						-0.604972		763	179	180.733						0.967877		763	179	182.005							1.67873		763	179	180.264
764	179	190.752						6.56536		764	179	177.917						-0.604972		764	179	180.843						1.02972		764	179	182.842							2.14656		764	179	181.007
765	179	189.692						5.97346		765	179	177.917						-0.604972		765	179	180.733						0.967877		765	179	182.005							1.67873		765	179	180.264
766	200	204.943						2.47162		766	200	201.297						0.6487		766	200	202.157						1.07865		766	200	197.46							-1.2699		766	200	197.584
767	179	189.692						5.97346		767	179	177.917						-0.604972		767	179	180.733						0.967877		767	179	182.005							1.67873		767	179	180.264
768	175	181.406						3.66043		768	175	158.575						-9.386		768	175	176.346						0.769371		768	175	179.292							2.45266		768	175	177.048
769	168	168.699						0.415923		769	168	160.675						-4.36042		769	168	168.296						0.17625		769	168	172.283							2.54939		769	168	169.574
770	200	204.943						2.47162		770	200	201.297						0.6487		770	200	202.157						1.07865		770	200	197.46							-1.2699		770	200	197.584
771	179	189.692						5.97346		771	179	177.917						-0.604972		771	179	180.733						0.967877		771	179	182.005							1.67873		771	179	180.264
772	179	190.752						6.56536		772	179	177.917						-0.604972		772	179	180.843						1.02972		772	179	182.842							2.14656		772	179	181.007
773	179	189.692						5.97346		773	179	177.917						-0.604972		773	179	180.733						0.967877		773	179	182.005							1.67873		773	179	180.264
774	191	196.427						2.84162		774	191	193.57						1.3456		774	191	191.56						0.293089		774	191	192.791							0.937759		774	191	191.822
775	184	188.199						2.28207		775	184	195.67						6.34245		775	184	185.969						1.07022		775	184	188.149							2.25509		775	184	186.528
776	191	196.427						2.84162		776	191	193.57						1.3456		776	191	191.56						0.293089		776	191	192.791							0.937759		776	191	191.822
777	184	188.199						2.28207		777	184	195.67						6.34245		777	184	185.969						1.07022		777	184	188.149							2.25509		777	184	186.528
778	207	214.257						3.50592		778	207	210.073						1.48464		778	207	209.381						1.15043		778	207	205.453							-0.747507		778	207	205.854
779	196	204.291						4.22997		779	196	192.07						-2.00505		779	196	196.712						0.363214		779	196	194.747							-0.639061		779	196	194.367
780	191	196.427						2.84162		780	191	193.57						1.3456		780	191	191.56						0.293089		780	191	192.791							0.937759		780	191	191.822
781	184	188.199						2.28207		781	184	195.67						6.34245		781	184	185.969						1.07022		781	184	188.149							2.25509		781	184	186.528
782	207	214.257						3.50592		782	207	210.073						1.48464		782	207	209.381						1.15043		782	207	205.453							-0.747507		782	207	205.854
783	196	204.291						4.22997		783	196	192.07						-2.00505		783	196	196.712						0.363214		783	196	194.747							-0.639061		783	196	194.367
784	191	196.427						2.84162		784	191	193.57						1.3456		784	191	191.56						0.293089		784	191	192.791							0.937759		784	191	191.822
785	184	188.199						2.28207		785	184	195.67						6.34245		785	184	185.969						1.07022		785	184	188.149							2.25509		785	184	186.528
786	191	196.427						2.84162		786	191	193.57						1.3456		786	191	191.56						0.293089		786	191	192.791							0.937759		786	191	191.822
787	184	188.199						2.28207		787	184	195.67						6.34245		787	184	185.969						1.07022		787	184	188.149							2.25509		787	184	186.528
788	191	196.427						2.84162		788	191	193.57						1.3456		788	191	191.56						0.293089		788	191	192.791							0.937759		788	191	191.822
789	184	188.199						2.28207		789	184	195.67						6.34245		789	184	185.969						1.07022		789	184	188.149							2.25509		789	184	186.528
790	207	214.257						3.50592		790	207	210.073						1.48464		790	207	209.381						1.15043		790	207	205.453							-0.747507		790	207	205.854
791	196	204.291						4.22997		791	196	192.07						-2.00505		791	196	196.712						0.363214		791	196	194.747							-0.639061		791	196	194.367
792	191	196.427						2.84162		792	191	193.57						1.3456		792	191	191.56						0.293089		792	191	192.791							0.937759		792	191	191.822
793	184	188.199						2.28207		793	184	195.67						6.34245		793	184	185.969						1.07022		793	184	188.149							2.25509		793	184	186.528
794	207	214.257						3.50592		794	207	210.073						1.48464		794	207	209.381						1.15043		794	207	205.453							-0.747507		794	207	205.854
795	196	204.291						4.22997		795	196	192.07						-2.00505		795	196	196.712						0.363214		795	196	194.747							-0.639061		795	196	194.367
796	191	196.427						2.84162		796	191	193.57						1.3456		796	191	191.56						0.293089		796	191	192.791							0.937759		796	191	191.822
797	184	188.199						2.28207		797	184	195.67						6.34245		797	184	185.969						1.07022		797	184	188.149							2.25509		797	184	186.528
798	189	197.3						4.3918		798	189	194.368						2.84005		798	189	191.722						1.44048		798	189	190.89							1.00003		798	189	191.335
799	191	196.249						2.74804		799	191	193.768						1.44906		799	191	192.728						0.904712		799	191	195.251							2.22584		799	191	195.573
800	218	228.069						4.61858		800	218	226.03						3.68353		800	218	218.708						0.324908		800	218	216.771							-0.563807		800	218	218.412
801	288	265.747						-7.72665		801	288	273.955						-4.87681		801	288	284.935						-1.06438		801	288	277.92							-3.49987		801	288	282.645
802	283	259.785						-8.20309		802	283	275.455						-2.66615		802	283	283.084						0.029576		802	283	274.143							-3.12956		802	283	278.56
803	267	266.603						-0.148502		803	267	268.356						0.507828		803	267	271.432						1.65978		803	267	262.03							-1.8616		803	267	265.167
804	198	199.882						0.950379		804	198	191.668						-3.19813		804	198	198.32						0.161364		804	198	198.217							0.109727		804	198	199.38
805	198	202.985						2.51793		805	198	191.668						-3.19813		805	198	198.652						0.329091		805	198	199.893							0.956121		805	198	200.869
806	138	133.703						-3.11341		806	138	168.436						22.0548		806	138	146.644						6.26348		806	138	142.138							2.99865		806	138	140.937
807	147	152.902						4.01497		807	147	165.736						12.7453		807	147	153.064						4.12531		807	147	150.851							2.61939		807	147	150.363
808	198	199.882						0.950379		808	198	191.668						-3.19813		808	198	198.326						0.164545		808	198	199.576							0.795909		808	198	199.624
809	209	214.119						2.44916		809	209	209.671						0.320957		809	209	210.519						0.72689		809	209	207.768							-0.58955		809	209	208.878
810	235	243.278						3.52245		810	235	235.15						0.063617		810	235	236.245						0.52966		810	235	237.719							1.15716		810	235	235.749
811	200	205.034						2.51713		811	200	201.495						0.7475		811	200	203.159						1.5795		811	200	199.081							-0.45951		811	200	200.589
812	202	211.913						4.90718		812	202	211.771						4.83703		812	202	204.147						1.06307		812	202	202.605							0.299436		812	202	204.084
813	207	214.683						3.71159		813	207	206.607						-0.189662		813	207	209.594						1.25304		813	207	203.724							-1.58272		813	207	205.885
814	253	261.973						3.54674		814	253	253.755						0.298538		814	253	256.524						1.39269		814	253	258.731							2.26537		814	253	255.799
815	264	266.285						0.865436		815	264	262.707						-0.489962		815	264	267.589						1.35955		815	264	269.581							2.11418		815	264	267.337
816	262	268.63						2.53053		816	262	263.306						0.498664		816	262	266.059						1.54924		816	262	266.059							1.54908		816	262	263.844
817	269	281.165						4.52221		817	269	272.49						1.29758		817	269	275.349						2.36007		817	269	273.214							1.5664		817	269	271.369
818	175	182.748						4.42743		818	175	156.982						-10.296		818	175	177.393						1.36749		818	175	183.661							4.94904		818	175	181.289
819	214	229.203						7.10444		819	214	223.149						4.27542		819	214	219.35						2.50023		819	214	223.305							4.34835		819	214	220.833
820	380	382.594						0.6825		820	380	363.519						-4.33721		820	380	348.491						-8.29184		820	380	339.86							-10.5632		820	380	342.646
821	283	284.761						0.622438		821	283	270.441						-4.43792		821	283	282.312						-0.242968		821	283	272.126							-3.84248		821	283	278.094
822	260	263.594						1.3825		822	260	259.173						-0.318		822	260	260.591						0.227423		822	260	249.504							-4.03685		822	260	254.2
823	292	300.889						3.04409		823	292	294.868						0.982123		823	292	296.057						1.38945		823	292	292.718							0.245918		823	292	294.304
824	315	323.616						2.73516		824	315	315.403						0.127937		824	315	309.947						-1.60429		824	315	305.841							-2.90749		824	315	308.213
825	301	314.049						4.33513		825	301	309.589						2.85352		825	301	298.702						-0.763355		825	301	297.678							-1.1037		825	301	300.171
826	297	305.798						2.96221		826	297	310.789						4.64279		826	297	297.351						0.118182		826	297	294.296							-0.910444		826	297	294.39
827	186	192.796						3.65363		827	186	186.052						0.027957		827	186	185.861						-0.075		827	186	185.808							-0.103097		827	186	184.815
828	198	199.456						0.735354		828	198	191.47						-3.29793		828	198	197.47						-0.267727		828	198	197.434							-0.285909		828	198	197.117
829	200	204.943						2.47162		829	200	201.297						0.6487		829	200	201.985						0.9927		829	200	196.622							-1.68912		829	200	196.84
830	251	254.039						1.21066		830	251	253.683						1.069		830	251	254.742						1.49092		830	251	254.109							1.23863		830	251	251.811
831	271	280.256						3.4155		831	271	271.218						0.0805904		831	271	273.94						1.08498		831	271	268.361							-0.973705		831	271	270.439
832	214	225.882						5.55234		832	214	218.813						2.24888		832	214	216.321						1.08463		832	214	208.366							-2.63293		832	214	211.18
833	244	249.609						2.29898		833	244	243.232						-0.314877		833	244	246.035						0.833975		833	244	246.38							0.97527		833	244	246.304
834	253	265.535						4.95464		834	253	253.083						0.0328854		834	253	254.947						0.769447		834	253	252.868							-0.0520079		834	253	253.606
835	202	208.91						3.42054		835	202	208.107						3.02347		835	202	203.009						0.499455		835	202	198.649							-1.65876		835	202	199.368
836	255	267.158						4.76794		836	255	263.455						3.31576		836	255	261.831						2.67882		836	255	255.408							0.16		836	255	256.302
837	191	196.619						2.94202		837	191	193.768						1.44906		837	191	192.302						0.681832		837	191	194.646							1.90916		837	191	193.833
838	198	199.823						0.920833		838	198	191.668						-3.19813		838	198	198.373						0.188182		838	198	200.126							1.07358		838	198	199.87
839	161	167.016						3.73649		839	161	161.536						0.332671		839	161	164.977						2.47025		839	161	166.489							3.40908		839	161	165.304
840	179	191.035						6.72332		840	179	177.917						-0.604972		840	179	181.601						1.45307		840	179	181.69							1.50265		840	179	182.032
841	359	364.99						1.66845		841	359	369.819						3.01354		841	359	340.219						-5.23153		841	359	330.639							-7.90003		841	359	333.877
842	398	392.989						-1.25917		842	398	358.119						-10.0205		842	398	353.854						-11.0919		842	398	345.182							-13.2708		842	398	347.969
843	152	164.434						8.18059		843	152	164.236						8.04974		843	152	155.793						2.49572		843	152	156.679							3.07812		843	152	155.384
844	177	177.188						0.106497		844	177	156.736						-11.4488		844	177	177.599						0.338136		844	177	178.889							1.06725		844	177	179.585
845	327	338.109						3.39709		845	327	311.803						-4.6474		845	327	318.591						-2.57147		845	327	308.177							-5.75629		845	327	310.735
846	315	322.345						2.33175		846	315	315.403						0.127937		846	315	308.534						-2.05286		846	315	303.198							-3.7468		846	315	305.929
847	232	236.128						1.77909		847	232	236.05						1.74547		847	232	236.341						1.87099		847	232	239.661							3.30225		847	232	236.145
848	246	259.276						5.39685		848	246	255.183						3.73301		848	246	253.965						3.2378		848	246	253.134							2.89995		848	246	250.455
849	237	246.194						3.87943		849	237	245.332						3.51549		849	237	243.76						2.85228		849	237	243.293							2.65544		849	237	240.178
850	246	259.276						5.39685		850	246	255.183						3.73301		850	246	253.66						3.11378		850	246	252.296							2.55954		850	246	249.71
851	242	250.054						3.32789		851	242	243.832						0.756901		851	242	245.563						1.47236		851	242	247.071							2.09564		851	242	244.263
852	253	264.944						4.72085		852	253	253.083						0.0328854		852	253	256.091						1.22158		852	253	257.083							1.61386		852	253	255.058
853	248	257.821						3.96028		853	248	255.255						2.92552		853	248	254.493						2.61798		853	248	254.666							2.68778		853	248	251.217
854	253	261.973						3.54674		854	253	255.035						0.80415		854	253	257.283						1.69292		854	253	260.956							3.14466		854	253	257.533
855	253	261.973						3.54674		855	253	255.035						0.80415		855	253	256.974						1.57091		855	253	260.119							2.81367		855	253	256.789
856	258	264.753						2.61764		856	258	264.507						2.5219		856	258	264.732						2.6093		856	258	263.751							2.22898		856	258	260.822
857	232	236.128						1.77909		857	232	236.05						1.74547		857	232	236.341						1.87099		857	232	239.661							3.30225		857	232	236.145
858	246	259.276						5.39685		858	246	255.183						3.73301		858	246	253.66						3.11378		858	246	252.296							2.55954		858	246	249.71
859	244	246.45						1.0043		859	244	243.903						-0.039959		859	244	246.941						1.20541		859	244	251.116							2.9162		859	244	247.257
860	248	257.821						3.96028		860	248	255.255						2.92552		860	248	255.415						2.98996		860	248	257.179							3.7012		860	248	253.448
861	246	256.706						4.35183		861	246	255.855						4.00622		861	246	254.225						3.34354		861	246	254.494							3.45266		861	246	250.698
862	251	251.071						0.0284861		862	251	254.355						1.33677		862	251	256.091						2.02841		862	251	258.271							2.89664		862	251	254.783
863	322	315.461						-2.03075		863	322	313.303						-2.70093		863	322	318.187						-1.18425		863	322	313.937							-2.50407		863	322	319.547
864	274	282.642						3.15392		864	274	284.236						3.73584		864	274	277.424						1.24949		864	274	277.539							1.29175		864	274	275.702
865	274	282.642						3.15392		865	274	284.236						3.73584		865	274	277.424						1.24949		865	274	277.539							1.29175		865	274	275.702
866	274	282.642						3.15392		866	274	284.236						3.73584		866	274	277.424						1.24949		866	274	277.539							1.29175		866	274	275.702
867	274	282.642						3.15392		867	274	284.236						3.73584		867	274	277.424						1.24949		867	274	277.539							1.29175		867	274	275.702
868	212	223.082						5.22759		868	212	213.108						0.522453		868	212	212.651						0.306934		868	212	219.46							3.519		868	212	216.373
869	228	235.615						3.3398		869	228	227.367						-0.277675		869	228	228.718						0.315		869	228	233.105							2.23908		869	228	231.201
870	225	232.378						3.27889		870	225	228.267						1.45196		870	225	228.303						1.468		870	225	234.182							4.08091		870	225	230.106
871	239	241.694						1.1273		871	239	244.732						2.3982		871	239	244.611						2.34753		871	239	245.141							2.56963		871	239	242.184
872	290	288.752						-0.430345		872	290	282.621						-2.54441		872	290	287.603						-0.826448		872	290	285.189							-1.65908		872	290	284.881
873	313	334.749						6.94856		873	313	315.146						0.685719		873	313	310.147						-0.911502		873	313	311.177							-0.582345		873	313	312.495
874	277	271.42						-2.01453		874	277	273.424						-1.29108		874	277	240.902						-13.0318		874	277	234.673							-15.2805		874	277	241.078
875	338	320.07						-5.30481		875	338	305.356						-9.65808		875	338	324.763						-3.91633		875	338	327.072							-3.23322		875	338	332.855
876	310	302.034						-2.5696		876	310	313.756						1.21152		876	310	309.884						-0.0374516		876	310	311.625							0.524148		876	310	308.542
877	251	254.884						1.54731		877	251	253.683						1.069		877	251	252.507						0.600239		877	251	247.175							-1.5239		877	251	246.858
878	326	325.038						-0.295092		878	326	308.956						-5.22831		878	326	320.991						-1.53663		878	326	321.579							-1.35604		878	326	323.422
879	358	335.741						-6.21767		879	358	353.707						-1.19905		879	358	336.023						-6.13885		879	358	336.26							-6.0727		879	358	343.064
880	212	223.082						5.22759		880	212	213.108						0.522453		880	212	212.651						0.306934		880	212	219.46							3.519		880	212	216.373
881	228	235.615						3.3398		881	228	227.367						-0.277675		881	228	228.718						0.315		881	228	233.105							2.23908		881	228	231.201
882	225	232.378						3.27889		882	225	228.267						1.45196		882	225	228.303						1.468		882	225	234.182							4.08091		882	225	230.106
883	239	241.694						1.1273		883	239	244.732						2.3982		883	239	244.611						2.34753		883	239	245.141							2.56963		883	239	242.184
884	251	253.639						1.05139		884	251	254.962						1.57865		884	251	256.725						2.28084		884	251	259.685							3.46028		884	251	256.521
885	255	266.164						4.37794		885	255	264.734						3.81741		885	255	264.373						3.67553		885	255	263.235							3.2296		885	255	260.481
886	260	263.897						1.49875		886	260	263.234						1.244		886	260	265.612						2.15862		886	260	264.555							1.75205		886	260	263.827
887	264	269.756						2.18021		887	264	262.034						-0.744545		887	264	267.698						1.4008		887	264	269.088							1.92718		887	264	268.584
888	292	298.344						2.1726		888	292	299.28						2.49315		888	292	299.747						2.65315		888	292	302.714							3.66921		888	292	298.724
889	260	263.897						1.49875		889	260	263.234						1.244		889	260	265.612						2.15862		889	260	264.555							1.75205		889	260	263.827
890	294	303.536						3.24337		890	294	298.68						1.59184		890	294	300.922						2.35439		890	294	305.399							3.87704		890	294	301.474
891	297	310.634						4.59049		891	297	317.656						6.95478		891	297	301.888						1.64576		891	297	307.329							3.47762		891	297	303.552
892	340	368.827						8.47868		892	340	375.519						10.4466		892	340	331.301						-2.55865		892	340	324.798							-4.4712		892	340	328.255
893	313	321.892						2.84089		893	313	318.547						1.77224		893	313	312.598						-0.12853		893	313	316.278							1.04737		893	313	318.211
894	354	370.442						4.64456		894	354	371.319						4.89226		894	354	338.898						-4.2661		894	354	328.306							-7.25814		894	354	331.863
895	324	332.19						2.52778		895	324	315.247						-2.70151		895	324	321.473						-0.78		895	324	319.061							-1.52433		895	324	322.647
896	286	281.106						-1.71136		896	286	281.144						-1.69773		896	286	248.947						-12.9556		896	286	241.163							-15.6773		896	286	242.441
897	290	301.697						4.03336		897	290	294.796						1.65369		897	290	294.435						1.52938		897	290	288.674							-0.457241		897	290	291.311
898	285	304.077						6.69386		898	285	256.746						-9.91375		898	285	334.212						17.2674		898	285	312.334							9.59086		898	285	304.742
899	275	273.134						-0.678364		899	275	268.033						-2.53335		899	275	240.216						-12.6488		899	275	232.833							-15.3334		899	275	240.018
900	274	284.371						3.78495		900	274	287.421						4.89825		900	274	276.975						1.08558		900	274	275.867							0.681241		900	274	277.227
901	269	283.761						5.48755		901	269	261.546						-2.77108		901	269	329.299						22.416		901	269	303.574							12.8528		901	269	296.314
902	260	263.712						1.4275		902	260	263.234						1.244		902	260	264.473						1.72038		902	260	261.411							0.542562		902	260	262.122
903	262	270.122						3.0999		903	262	262.634						0.242137		903	262	266.282						1.63443		903	262	265.772							1.43968		903	262	266.36
904	254	261.114						2.80089		904	254	266.046						4.74244		904	254	322.87						27.1141		904	254	296.961							16.9139		904	254	289.812
905	368	380.87						3.49728		905	368	366.479						-0.413315		905	368	346.585						-5.81918		905	368	354.741							-3.60298		905	368	362.476
906	368	380.87						3.49728		906	368	366.479						-0.413315		906	368	346.585						-5.81918		906	368	354.741							-3.60298		906	368	362.476
907	393	406.881						3.532		907	393	358.979						-8.65674		907	393	354.515						-9.7926		907	393	367.982							-6.36579		907	393	375.018
908	393	406.881						3.532		908	393	358.979						-8.65674		908	393	354.515						-9.7926		908	393	367.982							-6.36579		908	393	375.018
909	393	406.881						3.532		909	393	358.979						-8.65674		909	393	354.515						-9.7926		909	393	367.982							-6.36579		909	393	375.018
910	393	406.881						3.532		910	393	358.979						-8.65674		910	393	354.515						-9.7926		910	393	367.982							-6.36579		910	393	375.018
911	359	374.164						4.22409		911	359	369.179						2.83538		911	359	344.397						-4.0678		911	359	349.973							-2.51448		911	359	358.059
912	193	200.735						4.00777		912	193	193.168						0.0868912		912	193	192.541						-0.237824		912	193	198.512							2.856		912	193	196.304
913	218	229.414						5.23578		913	218	227.24						4.23872		913	218	219.072						0.491697		913	218	220.176							0.998009		913	218	219.867
914	143	131.713						-7.89318		914	143	166.936						16.7382		914	143	148.731						4.00783		914	143	146.319							2.32103		914	143	145.216
915	207	214.621						3.68176		915	207	210.271						1.5801		915	207	210.713						1.79348		915	207	209.82							1.36246		915	207	210.094
916	207	214.621						3.68176		916	207	210.271						1.5801		916	207	210.713						1.79348		916	207	209.82							1.36246		916	207	210.094
917	228	233.847						2.56436		917	228	224.24						-1.64895		917	228	226.985						-0.445263		917	228	224.18							-1.67539		917	228	226.529
918	228	233.847						2.56436		918	228	224.24						-1.64895		918	228	226.985						-0.445263		918	228	224.18							-1.67539		918	228	226.529
919	184	186.996						1.62853		919	184	186.652						1.4413		919	184	186.309						1.25462		919	184	184.483							0.262761		919	184	185.321
920	182	183.222						0.671429		920	182	187.252						2.88571		920	182	181.97						-0.0163187		920	182	181.944							-0.0308242		920	182	182.624
921	147	141.498						-3.74303		921	147	166.975						13.5881		921	147	152.295						3.60184		921	147	151.165							2.8331		921	147	148.594
922	147	141.498						-3.74303		922	147	166.975						13.5881		922	147	152.295						3.60184		922	147	151.165							2.8331		922	147	148.594
923	389	413.219						6.22596		923	389	360.179						-7.409		923	389	354.598						-8.8436		923	389	373.546							-3.97276		923	389	382.26
924	389	413.219						6.22596		924	389	360.179						-7.409		924	389	354.598						-8.8436		924	389	373.546							-3.97276		924	389	382.26
925	196	204.19						4.17857		925	196	192.268						-1.90423		925	196	197.34						0.683724		925	196	199.458							1.76418		925	196	197.587
926	221	227.344						2.87059		926	221	226.34						2.41647		926	221	225.09						1.8509		926	221	221.959							0.433846		926	221	221.894
927	218	228.332						4.73933		927	218	226.03						3.68353		927	218	217.486						-0.235734		927	218	214.312							-1.69189		927	218	214.661
928	198	199.823						0.920833		928	198	191.668						-3.19813		928	198	198.538						0.271818		928	198	200.963							1.49652		928	198	200.615
929	223	234.612						5.20729		929	223	225.74						1.22888		929	223	225.947						1.32175		929	223	222.628							-0.166951		929	223	224.178
930	179	191.035						6.72332		930	179	178.115						-0.494581		930	179	181.618						1.46263		930	179	182.788							2.11636		930	179	182.527
931	196	204.382						4.2764		931	196	192.268						-1.90423		931	196	197.883						0.960612		931	196	197.208							0.616163		931	196	198.118
932	258	267.743						3.77655		932	258	259.773						0.687287		932	258	261.737						1.44837		932	258	254.096							-1.513		932	258	255.382
933	288	290.662						0.924219		933	288	273.955						-4.87681		933	288	285.968						-0.705625		933	288	280.667							-2.5461		933	288	283.88
934	179	191.035						6.72332		934	179	178.115						-0.494581		934	179	181.618						1.46263		934	179	182.788							2.11636		934	179	182.527
935	196	204.382						4.2764		935	196	192.268						-1.90423		935	196	197.883						0.960612		935	196	197.208							0.616163		935	196	198.118
936	258	267.743						3.77655		936	258	259.773						0.687287		936	258	261.737						1.44837		936	258	254.096							-1.513		936	258	255.382
937	288	290.662						0.924219		937	288	273.955						-4.87681		937	288	285.968						-0.705625		937	288	280.667							-2.5461		937	288	283.88
938	198	199.823						0.920833		938	198	191.668						-3.19813		938	198	198.705						0.355909		938	198	201.802							1.91997		938	198	201.359
939	228	233.788						2.53871		939	228	224.24						-1.64895		939	228	228.069						0.0303947		939	228	228.08							0.0348947		939	228	229.751
940	267	278.359						4.25421		940	267	272.418						2.02936		940	267	273.268						2.34775		940	267	267.728							0.272764		940	267	268.904
941	207	214.621						3.68176		941	207	210.271						1.5801		941	207	210.111						1.50304		941	207	207.308							0.148812		941	207	207.863
942	225	230.112						2.27211		942	225	225.14						0.0624		942	225	226.221						0.5428		942	225	222.8							-0.97784		942	225	224.697
943	269	282.78						5.12268		943	269	271.818						1.04773		943	269	274.161						1.91877		943	269	269.575							0.213859		943	269	270.911
944	301	310.587						3.18522		944	301	308.917						2.63023		944	301	297.64						-1.11618		944	301	294.642							-2.11218		944	301	298.439
945	196	204.382						4.2764		945	196	192.268						-1.90423		945	196	197.721						0.877959		945	196	196.369							0.188388		945	196	197.374
946	212	220.629						4.07017		946	212	208.771						-1.52321		946	212	211.431						-0.268302		946	212	209.177							-1.33177		946	212	211.458
947	177	172.655						-2.45494		947	177	156.382						-11.6486		947	177	177.126						0.0711864		947	177	176.898							-0.0576271		947	177	176.855
948	297	310.871						4.67037		948	297	310.789						4.64279		948	297	296.051						-0.319394		948	297	291.469							-1.86244		948	297	293.928
949	297	310.871						4.67037		949	297	310.789						4.64279		949	297	296.051						-0.319394		949	297	291.469							-1.86244		949	297	293.928
950	221	227.932						3.13676		950	221	229.467						3.83118		950	221	227.425						2.90729		950	221	230.46							4.28077		950	221	228.359
951	189	196.93						4.19577		951	189	194.368						2.84005		951	189	192.329						1.76143		951	189	196.149							3.78263		951	189	194.801
952	221	227.932						3.13676		952	221	229.467						3.83118		952	221	226.922						2.67964		952	221	228.786							3.52292		952	221	226.873
953	131	135.872						3.71889		953	131	170.182						29.9099		953	131	142.601						8.85573		953	131	139.064							6.15582		953	131	133.749
954	138	136.109						-1.37065		954	138	168.082						21.7986		954	138	146.347						6.04826		954	138	144.253							4.53087		954	138	139.683
955	177	177.188						0.106497		955	177	156.736						-11.4488		955	177	177.595						0.336102		955	177	179.988							1.6879		955	177	180.08
956	168	168.92						0.54747		956	168	159.436						-5.09786		956	168	169.191						0.70875		956	168	171.969							2.36239		956	168	171.342
957	163	168.567						3.41549		957	163	160.936						-1.2665		957	163	165.426						1.48859		957	163	169.174							3.78777		957	163	168.054
958	170	182.158						7.15191		958	170	158.836						-6.56729		958	170	172.821						1.65918		958	170	174.508							2.652		958	170	174.041
959	156	163.449						4.775		959	156	163.036						4.51		959	156	158.916						1.86923		959	156	163.841							5.02612		959	156	162.068
960	159	163.001						2.51619		960	159	162.136						1.97208		960	159	161.928						1.84132		960	159	165.624							4.16596		960	159	164.094
961	196	204.483						4.32781		961	196	192.07						-2.00505		961	196	197.489						0.75949		961	196	194.433							-0.799347		961	196	196.136
962	189	197.3						4.3918		962	189	194.17						2.7355		962	189	191.258						1.19476		962	189	187.278							-0.910984		962	189	188.611
963	297	310.871						4.67037		963	297	310.789						4.64279		963	297	296.051						-0.319394		963	297	291.469							-1.86244		963	297	293.928
964	320	329.847						3.07734		964	320	313.903						-1.90531		964	320	315.061						-1.5435		964	320	302.465							-5.47963		964	320	305.577
965	237	245.96						3.7807		965	237	242.209						2.19793		965	237	242.398						2.27772		965	237	236.36							-0.269848		965	237	238.238
966	258	269.827						4.58401		966	258	262.555						1.76558		966	258	262.815						1.86628		966	258	257.338							-0.256581		966	258	258.381
967	264	270.929						2.62462		967	264	262.034						-0.744545		967	264	265.775						0.672273		967	264	263.72							-0.10625		967	264	265.144
968	191	190.399						-0.314791		968	191	194.424						1.79277		968	191	191.148						0.0777487		968	191	190.086							-0.478492		968	191	187.375
969	189	191.08						1.10053		969	189	195.024						3.18741		969	189	190.619						0.856667		969	189	188.238							-0.403143		969	189	185.37
970	110	114.885						4.44068		970	110	176.836						60.7596		970	110	146.826						33.4784		970	110	120.492							9.53793		970	110	114.965
971	108	118.572						9.78912		971	108	177.436						64.2922		971	108	148.724						37.7075		971	108	117.142							8.46506		971	108	112.271
972	126	131.515						4.37718		972	126	172.036						36.5362		972	126	141.671						12.4371		972	126	131.588							4.43457		972	126	127.989
973	205	212.784						3.79695		973	205	210.871						2.8638		973	205	205.167						0.0812195		973	205	207.281							1.11255		973	205	207.397
974	216	221.32						2.46308		974	216	218.213						1.02435		974	216	218.071						0.95875		974	216	215.472							-0.244611		974	216	216.652
975	218	228.345						4.7453		975	218	226.03						3.68353		975	218	219.016						0.466101		975	218	218.158							0.0725229		975	218	219.402
976	384	373.184						-2.81667		976	384	362.319						-5.6462		976	384	349.239						-9.05227		976	384	341.236							-11.1363		976	384	344.135
977	260	264.228						1.62625		977	260	263.234						1.244		977	260	264.317						1.6605		977	260	260.862							0.3315		977	260	261.876
978	285	302.972						6.30614		978	285	284.121						-0.308351		978	285	286.337						0.469263		978	285	282.817							-0.765895		978	285	285.544
979	251	255.664						1.85807		979	251	253.683						1.069		979	251	252.938						0.771992		979	251	246.627							-1.74213		979	251	249.623
980	235	242.647						3.25415		980	235	235.15						0.063617		980	235	235.309						0.131362		980	235	232.145							-1.21489		980	235	234.052
981	301	314.27						4.40855		981	301	309.589						2.85352		981	301	297.788						-1.06714		981	301	295.165							-1.93868		981	301	297.94
982	274	290.63						6.06943		982	274	283.564						3.49055		982	274	272.916						-0.395474		982	274	264.221							-3.56888		982	274	269.055
983	271	287.78						6.19179		983	271	271.218						0.0805904		983	271	271.307						0.113247		983	271	260.616							-3.83159		983	271	265.488
984	306	319.601						4.44485		984	306	308.089						0.682712		984	306	304.787						-0.396471		984	306	297.9							-2.647		984	306	301.055
985	322	324.08						0.645963		985	322	313.303						-2.70093		985	322	315.297						-2.08174		985	322	302.58							-6.03099		985	322	305.749
986	310	333.595						7.61129		986	310	306.889						-1.00352		986	310	306.177						-1.23329		986	310	299.714							-3.31796		986	310	302.769
987	329	341.776						3.88321		987	329	308.056						-6.36605		987	329	319.734						-2.81653		987	329	311.487							-5.32322		987	329	314.58
988	356	365.942						2.79263		988	356	370.719						4.13444		988	356	339.327						-4.68354		988	356	328.95							-7.59843		988	356	332.492
989	347	354.488						2.15793		989	347	357.007						2.88398		989	347	330.518						-4.74977		989	347	318.923							-8.09122		989	347	321.732
990	373	392.292						5.17212		990	373	365.619						-1.97893		990	373	346.271						-7.16598		990	373	333.181							-10.6753		990	373	336.804
991	230	238.024						3.4888		991	230	236.65						2.89109		991	230	234.401						1.91348		991	230	230.88							0.382722		991	230	232.198
992	253	265.535						4.95464		992	253	253.083						0.0328854		992	253	255.848						1.12553		992	253	255.382							0.941383		992	253	255.837
993	235	242.647						3.25415		993	235	235.15						0.063617		993	235	236.104						0.469915		993	235	234.658							-0.145404		993	235	236.283
994	260	264.228						1.62625		994	260	263.234						1.244		994	260	264.317						1.6605		994	260	260.862							0.3315		994	260	261.876
995	168	168.92						0.54747		995	168	159.436						-5.09786		995	168	169.091						0.649286		995	168	168.646							0.384321		995	168	169.115
996	163	168.567						3.41549		996	163	160.936						-1.2665		996	163	165.352						1.44276		996	163	165.851							1.74902		996	163	165.826
997	196	204.148						4.15702		997	196	192.07						-2.00505		997	196	197.647						0.840306		997	196	195.271							-0.372092		997	196	196.881
998	200	207.901						3.95038		998	200	204.962						2.48105		998	200	203.595						1.7973		998	200	200.497							0.24837		998	200	202.328
999	209	213.927						2.35742		999	209	209.671						0.320957		999	209	210.714						0.820335		999	209	211.173							1.03952		999	209	210.335
1000	216	222.273						2.90394		1000	216	219.422						1.58407		1000	216	218.338						1.0825		1000	216	218.328							1.07761		1000	216	217.861
1001	225	230.112						2.27211		1001	225	225.14						0.0624		1001	225	226.464						0.6508		1001	225	223.636							-0.606107		1001	225	225.441
1002	221	227.022						2.725		1002	221	226.34						2.41647		1002	221	226.162						2.33593		1002	221	224.13							1.41646		1002	221	225.148
1003	200	197.901						-1.04975		1003	200	181.535						-9.2326		1003	200	179.832						-10.084		1003	200	172.152							-13.924		1003	200	179.062
1004	208	198.422						-4.60469		1004	208	179.135						-13.8775		1004	208	184.608						-11.2461		1004	208	178.552							-14.1579		1004	208	185.918
1005	200	207.901						3.95038		1005	200	201.297						0.6487		1005	200	203.415						1.70775		1005	200	199.658							-0.17085		1005	200	201.584
1006	214	225.69						5.46273		1006	214	218.813						2.24888		1006	214	216.713						1.26757		1006	214	213.129							-0.407047		1006	214	212.88
1007	216	222.273						2.90394		1007	216	219.422						1.58407		1007	216	218.338						1.0825		1007	216	218.328							1.07761		1007	216	217.861
1008	232	235.76						1.6208		1008	232	233.641						0.707155		1008	232	234.186						0.942284		1008	232	229.116							-1.24291		1008	232	231.479
1009	223	234.937						5.35303		1009	223	225.74						1.22888		1009	223	225.857						1.28099		1009	223	223.807							0.361803		1009	223	223.9
1010	225	230.437						2.41656		1010	225	225.14						0.0624		1010	225	227.633						1.17		1010	225	229.007							1.78069		1010	225	228.881
1011	283	287.293						1.51705		1011	283	284.721						0.608198		1011	283	287.158						1.46926		1011	283	285.445							0.863936		1011	283	284.741
1012	221	227.344						2.87059		1012	221	226.34						2.41647		1012	221	224.846						1.74014		1012	221	221.122							0.0553846		1012	221	221.15
1013	218	229.089						5.0867		1013	218	227.24						4.23872		1013	218	219.929						0.884725		1013	218	221.509							1.60954		1013	218	222.377
1014	216	222.403						2.96412		1014	216	219.422						1.58407		1014	216	219.889						1.80042		1014	216	222.174							2.85836		1014	216	222.602
1015	198	196.837						-0.587626		1015	198	182.135						-8.01273		1015	198	179.399						-9.39455		1015	198	169.475							-14.4067		1015	198	176.684
1016	196	190.709						-2.69949		1016	196	182.735						-6.76796		1016	196	176.214						-10.0947		1016	196	170.286							-13.1195		1016	196	176.963
1017	189	196.966						4.21468		1017	189	194.17						2.7355		1017	189	192.105						1.64286		1017	189	192.305							1.74857		1017	189	193.074
1018	189	197.3						4.3918		1018	189	194.17						2.7355		1018	189	191.958						1.56524		1018	189	191.466							1.30495		1018	189	192.329
1019	216	221.72						2.64815		1019	216	218.213						1.02435		1019	216	218.111						0.977083		1019	216	214.402							-0.739972		1019	216	216.904
1020	207	214.683						3.71159		1020	207	210.271						1.5801		1020	207	210.783						1.82739		1020	207	208.749							0.845072		1020	207	210.347
1021	198	196.837						-0.587626		1021	198	182.135						-8.01273		1021	198	179.399						-9.39455		1021	198	169.475							-14.4067		1021	198	176.684
1022	196	190.709						-2.69949		1022	196	182.735						-6.76796		1022	196	176.214						-10.0947		1022	196	170.286							-13.1195		1022	196	176.963
1023	207	214.491						3.61896		1023	207	210.271						1.5801		1023	207	210.029						1.46304		1023	207	209.326							1.12348		1023	207	208.329
1024	212	220.775						4.13915		1024	212	208.771						-1.52321		1024	212	211.93						-0.0331132		1024	212	214.777							1.31012		1024	212	213.901
1025	124	134.982						8.85625		1025	124	173.875						40.2214		1025	124	140.812						13.5581		1025	124	133.29							7.49206		1025	124	127.492
1026	198	202.751						2.39975		1026	198	195.133						-1.44773		1026	198	198.742						0.374545		1026	198	199.632							0.824242		1026	198	201.118
1027	198	202.751						2.39975		1027	198	195.133						-1.44773		1027	198	198.912						0.460455		1027	198	200.469							1.24718		1027	198	201.861
1028	223	234.612						5.20729		1028	223	225.74						1.22888		1028	223	226.19						1.43072		1028	223	223.465							0.208574		1028	223	224.922
1029	225	230.112						2.27211		1029	225	225.14						0.0624		1029	225	227.696						1.1984		1029	225	227.825							1.25573		1029	225	229.159
1030	248	260.389						4.99556		1030	248	254.583						2.65452		1030	248	254.518						2.62815		1030	248	254.405							2.58249		1030	248	251.466
1031	180	194.8						8.2225		1031	180	187.535						4.186		1031	180	168.313						-6.4925		1031	180	161.693							-10.1705		1031	180	167.715
1032	278	289.521						4.14433		1032	278	286.221						2.95727		1032	278	284.7						2.40993		1032	278	280.253							0.810496		1032	278	281.93
1033	246	260.128						5.74299		1033	246	249.279						1.33276		1033	246	249.557						1.44585		1033	246	238.743							-2.95012		1033	246	241.048
1034	267	266.603						-0.148502		1034	267	268.356						0.507828		1034	267	272.05						1.89135		1034	267	263.704							-1.23431		1034	267	266.654
1035	246	260.128						5.74299		1035	246	249.279						1.33276		1035	246	249.557						1.44585		1035	246	238.743							-2.95012		1035	246	241.048
1036	296	287.55						-2.85473		1036	296	292.996						-1.01497		1036	296	295.447						-0.186689		1036	296	289.74							-2.11478		1036	296	289.729
1037	277	271.42						-2.01453		1037	277	273.424						-1.29108		1037	277	240.902						-13.0318		1037	277	234.673							-15.2805		1037	277	241.078
1038	223	234.612						5.20729		1038	223	225.74						1.22888		1038	223	226.928						1.76126		1038	223	225.978							1.33561		1038	223	227.153
1039	232	235.76						1.6208		1039	232	233.641						0.707155		1039	232	235.237						1.39539		1039	232	232.467							0.201362		1039	232	234.454
1040	264	270.107						2.31316		1040	264	262.034						-0.744545		1040	264	265.589						0.601705		1040	264	262.649							-0.511932		1040	264	265.397
1041	235	243.473						3.60543		1041	235	238.271						1.39183		1041	235	237.497						1.06238		1041	235	239.917							2.09252		1041	235	239.749
1042	264	270.107						2.31316		1042	264	262.034						-0.744545		1042	264	265.589						0.601705		1042	264	262.649							-0.511932		1042	264	265.397
1043	258	268.884						4.2187		1043	258	263.834						2.2614		1043	258	263.58						2.16279		1043	258	259.042							0.404047		1043	258	260.616
1044	271	280.484						3.49945		1044	271	271.218						0.0805904		1044	271	273.709						0.999631		1044	271	267.29							-1.36891		1044	271	270.691
1045	264	270.107						2.31316		1045	264	262.034						-0.744545		1045	264	265.913						0.724432		1045	264	263.747							-0.0958182		1045	264	265.89
1046	271	280.484						3.49945		1046	271	271.218						0.0805904		1046	271	273.709						0.999631		1046	271	267.29							-1.36891		1046	271	270.691
1047	260	264.384						1.68625		1047	260	263.234						1.244		1047	260	263.847						1.47981		1047	260	259.215							-0.302077		1047	260	261.135
1048	294	303.74						3.31301		1048	294	293.596						-0.137517		1048	294	295.671						0.568469		1048	294	291.009							-1.01722		1048	294	295.079
1049	191	196.057						2.64764		1049	191	193.768						1.44906		1049	191	192.274						0.667225		1049	191	198.34							3.84289		1049	191	195.785
1050	214	226.773						5.96846		1050	214	220.022						2.81383		1050	214	218.166						1.94678		1050	214	219.514							2.57669		1050	214	217.586
1051	140	138.245						-1.25357		1051	140	169.075						20.7675		1051	140	147.468						5.33443		1051	140	143.551							2.53616		1051	140	139.38
1052	255	266.567						4.53598		1052	255	264.734						3.81741		1052	255	262.957						3.12035		1052	255	259.335							1.7		1052	255	257.258
1053	244	249.018						2.05656		1053	244	243.232						-0.314877		1053	244	246.549						1.04459		1053	244	249.467							2.24066		1053	244	246.516
1054	230	238.45						3.67391		1054	230	239.771						4.24817		1054	230	236.743						2.93165		1054	230	241.715							5.09335		1054	230	237.36
1055	177	178.176						0.664689		1055	177	174.293						-1.52915		1055	177	176.558						-0.249661		1055	177	186.55							5.39563		1055	177	179.282
1056	191	196.057						2.64764		1056	191	193.768						1.44906		1056	191	192.255						0.656859		1056	191	199.699							4.55422		1056	191	196.028
1057	212	223.518						5.43302		1057	212	213.108						0.522453		1057	212	214.432						1.14708		1057	212	228.043							7.56725		1057	212	222.067
1058	221	227.337						2.86765		1058	221	229.467						3.83118		1058	221	227.091						2.7562		1058	221	231.874							4.92046		1058	221	227.085
1059	193	200.771						4.0263		1059	193	192.97						-0.0154922		1059	193	192.64						-0.186528		1059	193	198.251							2.7207		1059	193	196.555
1060	359	364.476						1.52542		1060	359	369.179						2.83538		1060	359	342.517						-4.5915		1060	359	341.927							-4.75564		1060	359	350.042
1061	327	346.477						5.95635		1061	327	314.347						-3.86939		1061	327	325.178						-0.557339		1061	327	333.189							1.89277		1061	327	333.525
1062	338	348.452						3.09231		1062	338	359.707						6.42231		1062	338	331.368						-1.96216		1062	338	328.432							-2.83065		1062	338	335.759
1063	356	369.748						3.86166		1063	356	354.307						-0.475449		1063	356	340.21						-4.43528		1063	356	334.284							-6.09994		1063	356	341.539
1064	338	348.452						3.09231		1064	338	359.707						6.42231		1064	338	331.368						-1.96216		1064	338	328.432							-2.83065		1064	338	335.759
1065	356	369.748						3.86166		1065	356	354.307						-0.475449		1065	356	340.21						-4.43528		1065	356	334.284							-6.09994		1065	356	341.539
1066	379	395.569						4.37164		1066	379	363.179						-4.17441		1066	379	351.101						-7.36124		1066	379	353.273							-6.78825		1066	379	360.797
1067	338	348.452						3.09231		1067	338	359.707						6.42231		1067	338	331.368						-1.96216		1067	338	328.432							-2.83065		1067	338	335.759
1068	356	369.748						3.86166		1068	356	354.307						-0.475449		1068	356	340.21						-4.43528		1068	356	334.284							-6.09994		1068	356	341.539
1069	340	371.879						9.37625		1069	340	374.879						10.2585		1069	340	334.329						-1.66791		1069	340	338.201							-0.5292		1069	340	346.248
1070	200	207.709						3.8545		1070	200	204.962						2.48105		1070	200	203.326						1.66275		1070	200	203.584							1.79214		1070	200	202.54
1071	177	181.55						2.57062		1071	177	188.435						6.46034		1071	177	162.722						-8.06644		1071	177	156.68							-11.4805		1071	177	161.649
1072	198	202.794						2.42109		1072	198	191.668						-3.19813		1072	198	198.121						0.0609091		1072	198	202.143							2.09255		1072	198	200.336
1073	205	212.654						3.73354		1073	205	210.871						2.8638		1073	205	204.636						-0.177366		1073	205	207.622							1.27923		1073	205	206.376
1074	205	212.654						3.73354		1074	205	210.871						2.8638		1074	205	204.258						-0.361756		1074	205	205.948							0.462234		1074	205	204.888
1075	221	227.344						2.87059		1075	221	226.34						2.41647		1075	221	225.09						1.8509		1075	221	221.959							0.433846		1075	221	221.894
1076	209	214.265						2.51914		1076	209	209.671						0.320957		1076	209	211.345						1.1222		1076	209	213.686							2.24205		1076	209	212.566
1077	228	234.11						2.67982		1077	228	234.841						3.00026		1077	228	232.59						2.01316		1077	228	226.601							-0.613789		1077	228	227.189
1078	221	227.344						2.87059		1078	221	226.34						2.41647		1078	221	225.09						1.8509		1078	221	221.959							0.433846		1078	221	221.894
1079	209	214.265						2.51914		1079	209	209.671						0.320957		1079	209	211.345						1.1222		1079	209	213.686							2.24205		1079	209	212.566
1080	225	230.437						2.41656		1080	225	225.14						0.0624		1080	225	226.876						0.8336		1080	225	226.492							0.663227		1080	225	226.65
1081	237	246.165						3.86709		1081	237	242.548						2.3411		1081	237	242.52						2.32899		1081	237	237.279							0.117924		1081	237	238.209
1082	251	254.884						1.54731		1082	251	254.962						1.57865		1082	251	255.54						1.80861		1082	251	255.552							1.81365		1082	251	254.296
1083	217	225.551						3.94044		1083	217	219.805						1.29281		1083	217	194.594						-10.3255		1083	217	196.252							-9.56121		1083	217	200.841
1084	253	264.68						4.6168		1084	253	254.362						0.538498		1084	253	257.02						1.58905		1084	253	259.075							2.40123		1084	253	257.788
1085	217	225.551						3.94044		1085	217	219.805						1.29281		1085	217	194.594						-10.3255		1085	217	196.252							-9.56121		1085	217	200.841
1086	242	251.022						3.7281		1086	242	243.832						0.756901		1086	242	246.785						1.9774		1086	242	249.9							3.26442		1086	242	247.738
1087	246	261.23						6.19085		1087	246	257.135						4.52622		1087	246	256.043						4.08256		1087	246	259.78							5.60171		1087	246	254.911
1088	224	227.731						1.66563		1088	224	217.705						-2.81009		1088	224	199.722						-10.8386		1088	224	199.218							-11.0634		1088	224	204.649
1089	242	251.022						3.7281		1089	242	243.832						0.756901		1089	242	246.785						1.9774		1089	242	249.9							3.26442		1089	242	247.738
1090	258	263.986						2.32035		1090	258	253.535						-1.73081		1090	258	259.302						0.504767		1090	258	265.816							3.02956		1090	258	261.367
1091	344	338.8						-1.51163		1091	344	373.679						8.62762		1091	344	334.948						-2.63145		1091	344	340.491							-1.02		1091	344	347.358
1092	224	227.731						1.66563		1092	224	217.705						-2.81009		1092	224	199.722						-10.8386		1092	224	199.218							-11.0634		1092	224	204.649
1093	237	246.165						3.86709		1093	237	242.548						2.3411		1093	237	242.52						2.32899		1093	237	237.279							0.117924		1093	237	238.209
1094	237	246.165						3.86709		1094	237	242.548						2.3411		1094	237	242.239						2.21051		1094	237	236.442							-0.235418		1094	237	237.466
1095	239	241.665						1.11506		1095	239	241.948						1.23364		1095	239	243.072						1.70397		1095	239	238.289							-0.297464		1095	239	239.471
1096	262	271.558						3.64819		1096	262	262.634						0.242137		1096	262	265.571						1.36305		1096	262	263.889							0.721008		1096	262	263.603
1097	244	231.192						-5.24928		1097	244	245.075						0.440615		1097	244	216.363						-11.3267		1097	244	208.849							-14.4062		1097	244	215.623
1098	205	212.654						3.73354		1098	205	207.207						1.07678		1098	205	204.073						-0.452195		1098	205	205.109							0.053239		1098	205	204.144
1099	306	329.215						7.58652		1099	306	314.733						2.85405		1099	306	305.419						-0.19		1099	306	299.743							-2.04467		1099	306	302.691
1100	290	288.102						-0.654483		1100	290	286.858						-1.08348		1100	290	255.64						-11.8483		1100	290	244.704							-15.6194		1100	290	241.99
1101	327	337.069						3.07905		1101	327	322.03						-1.51985		1101	327	323.297						-1.13229		1101	327	324.662							-0.714936		1101	327	331.239
1102	382	371.808						-2.66806		1102	382	346.507						-9.29126		1102	382	349.001						-8.63835		1102	382	348.114							-8.8708		1102	382	353.681
1103	347	357.783						3.10764		1103	347	357.007						2.88398		1103	347	334.925						-3.47991		1103	347	336.983							-2.88686		1103	347	343.995
1104	377	395.882						5.00862		1104	377	348.007						-7.69034		1104	377	349.834						-7.20597		1104	377	349.779							-7.22036		1104	377	356.49
1105	327	337.069						3.07905		1105	327	322.03						-1.51985		1105	327	323.297						-1.13229		1105	327	324.662							-0.714936		1105	327	331.239
1106	382	371.808						-2.66806		1106	382	346.507						-9.29126		1106	382	349.001						-8.63835		1106	382	348.114							-8.8708		1106	382	353.681
1107	347	357.783						3.10764		1107	347	357.007						2.88398		1107	347	334.925						-3.47991		1107	347	336.983							-2.88686		1107	347	343.995
1108	377	395.882						5.00862		1108	377	348.007						-7.69034		1108	377	349.834						-7.20597		1108	377	349.779							-7.22036		1108	377	356.49
1109	294	301.647						2.60111		1109	294	295.767						0.600918		1109	294	298.666						1.58694		1109	294	298.752							1.61639		1109	294	297.018
1110	297	307.67						3.59251		1110	297	312.778						5.31249		1110	297	299.026						0.682121		1110	297	299.006							0.675535		1110	297	297.609
1111	313	307.923						-1.62188		1111	313	316.003						0.959425		1111	313	312.05						-0.303355		1111	313	317.419							1.41171		1111	313	316.083
1112	207	214.491						3.61896		1112	207	210.271						1.5801		1112	207	209.825						1.36478		1112	207	208.487							0.718435		1112	207	207.585
1113	253	264.68						4.6168		1113	253	254.362						0.538498		1113	253	256.718						1.46953		1113	253	258.238							2.07024		1113	253	257.046
1114	269	284.746						5.85362		1114	269	275.675						2.4816		1114	269	275.089						2.26338		1114	269	271.881							1.07119		1114	269	271.873
1115	253	264.68						4.6168		1115	253	254.362						0.538498		1115	253	256.718						1.46953		1115	253	258.238							2.07024		1115	253	257.046
1116	269	284.746						5.85362		1116	269	275.675						2.4816		1116	269	275.089						2.26338		1116	269	271.881							1.07119		1116	269	271.873
1117	262	271.558						3.64819		1117	262	262.634						0.242137		1117	262	265.882						1.48156		1117	262	264.727							1.04102		1117	262	264.346
1118	269	286.378						6.46013		1118	269	276.348						2.73145		1118	269	277.439						3.13729		1118	269	279.05							3.73608		1118	269	275.829
1119	269	286.378						6.46013		1119	269	276.348						2.73145		1119	269	277.439						3.13729		1119	269	279.05							3.73608		1119	269	275.829
1120	281	268.64						-4.39849		1120	281	285.993						1.77698		1120	281	281.282						0.100249		1120	281	286.752							2.0469		1120	281	283.401
1121	281	294.01						4.6298		1121	281	285.321						1.53779		1121	281	284.824						1.36089		1121	281	279.463							-0.547025		1121	281	280.51
1122	209	213.927						2.35742		1122	209	209.671						0.320957		1122	209	210.923						0.920239		1122	209	212.01							1.4402		1122	209	211.079
1123	212	220.437						3.97972		1123	212	208.771						-1.52321		1123	212	211.506						-0.233066		1123	212	213.103							0.520104		1123	212	212.414
1124	235	243.063						3.43117		1124	235	232.741						-0.961447		1124	235	235.626						0.266553		1124	235	233.902							-0.46703		1124	235	234.768
1125	235	243.063						3.43117		1125	235	232.741						-0.961447		1125	235	235.626						0.266553		1125	235	233.902							-0.46703		1125	235	234.768
1126	307	303.695						-1.07663		1126	307	317.803						3.51889		1126	307	304.169						-0.92228		1126	307	311.311							1.40408		1126	307	309.747
1127	354	381.368						7.73114		1127	354	370.679						4.71158		1127	354	342.999						-3.10754		1127	354	345.939							-2.27714		1127	354	353.513
1128	337	321.891						-4.48346		1128	337	317.427						-5.80795		1128	337	325.332						-3.46246		1128	337	327.313							-2.87446		1128	337	333.388
1129	368	388.065						5.45258		1129	368	366.479						-0.413315		1129	368	346.359						-5.88082		1129	368	353.662							-3.89623		1129	368	360.632
1130	327	344.391						5.31827		1130	327	320.427						-2.01003		1130	327	323.526						-1.06239		1130	327	325.007							-0.609505		1130	327	331.234
1131	334	328.641						-1.60457		1131	334	318.327						-4.69246		1131	334	324.43						-2.86518		1131	334	326.109							-2.36249		1131	334	332.203
1132	388	375.319						-3.26843		1132	388	360.479						-7.09304		1132	388	352.421						-9.16979		1132	388	358.24							-7.66998		1132	388	365.109
1133	205	212.654						3.73354		1133	205	210.871						2.8638		1133	205	205.219						0.106683		1133	205	210.137							2.50572		1133	205	208.607
1134	193	203.836						5.61425		1134	193	196.832						1.9857		1134	193	193.186						0.0965285		1134	193	201.863							4.59211		1134	193	199.279
1135	207	215.574						4.14179		1135	207	210.271						1.5801		1135	207	211.075						1.9687		1135	207	213.514							3.14672		1135	207	212.047
1136	209	214.265						2.51914		1136	209	209.671						0.320957		1136	209	211.345						1.1222		1136	209	213.686							2.24205		1136	209	212.566
1137	200	207.946						3.97312		1137	200	205.16						2.57985		1137	200	203.997						1.99845		1137	200	207.196							3.59805		1137	200	205.265
1138	193	203.836						5.61425		1138	193	196.832						1.9857		1138	193	193.186						0.0965285		1138	193	201.863							4.59211		1138	193	199.279
1139	207	215.574						4.14179		1139	207	210.271						1.5801		1139	207	211.075						1.9687		1139	207	213.514							3.14672		1139	207	212.047
1140	200	207.946						3.97312		1140	200	205.16						2.57985		1140	200	203.997						1.99845		1140	200	207.196							3.59805		1140	200	205.265
1141	181	178.614						-1.31796		1141	181	187.235						3.44464		1141	181	165.615						-8.49978		1141	181	158.553							-12.4017		1141	181	164.121
1142	181	178.614						-1.31796		1142	181	187.235						3.44464		1142	181	165.615						-8.49978		1142	181	158.553							-12.4017		1142	181	164.121
1143	193	203.836						5.61425		1143	193	196.832						1.9857		1143	193	193.186						0.0965285		1143	193	201.863							4.59211		1143	193	199.279
1144	207	215.574						4.14179		1144	207	210.271						1.5801		1144	207	211.075						1.9687		1144	207	213.514							3.14672		1144	207	212.047
1145	209	214.265						2.51914		1145	209	209.671						0.320957		1145	209	211.345						1.1222		1145	209	213.686							2.24205		1145	209	212.566
1146	209	214.265						2.51914		1146	209	209.671						0.320957		1146	209	211.345						1.1222		1146	209	213.686							2.24205		1146	209	212.566
1147	209	214.265						2.51914		1147	209	209.671						0.320957		1147	209	211.345						1.1222		1147	209	213.686							2.24205		1147	209	212.566
1148	221	227.546						2.96176		1148	221	229.467						3.83118		1148	221	227.087						2.75416		1148	221	230.803							4.43585		1148	221	227.338
1149	225	232.92						3.52011		1149	225	228.267						1.45196		1149	225	228.402						1.512		1149	225	233.661							3.84925		1149	225	230.606
1150	230	238.655						3.76293		1150	230	239.771						4.24817		1150	230	236.152						2.67496		1150	230	238.968							3.89906		1150	230	236.126
1151	237	246.594						4.0481		1151	237	245.332						3.51549		1151	237	243.823						2.87886		1151	237	242.772							2.43552		1151	237	240.677
1152	230	238.655						3.76293		1152	230	239.771						4.24817		1152	230	236.152						2.67496		1152	230	238.968							3.89906		1152	230	236.126
1153	205	212.654						3.73354		1153	205	210.871						2.8638		1153	205	205.219						0.106683		1153	205	210.137							2.50572		1153	205	208.607
1154	193	203.836						5.61425		1154	193	196.832						1.9857		1154	193	193.186						0.0965285		1154	193	201.863							4.59211		1154	193	199.279
1155	207	215.574						4.14179		1155	207	210.271						1.5801		1155	207	211.075						1.9687		1155	207	213.514							3.14672		1155	207	212.047
1156	205	212.654						3.73354		1156	205	210.871						2.8638		1156	205	205.219						0.106683		1156	205	210.137							2.50572		1156	205	208.607
1157	207	215.574						4.14179		1157	207	211.481						2.16478		1157	207	211.506						2.17696		1157	207	215.19							3.95632		1157	207	213.535
1158	221	227.344						2.87059		1158	221	226.34						2.41647		1158	221	225.585						2.07448		1158	221	223.635							1.19215		1158	221	223.381
1159	209	214.265						2.51914		1159	209	209.671						0.320957		1159	209	211.345						1.1222		1159	209	213.686							2.24205		1159	209	212.566
1160	209	214.265						2.51914		1160	209	209.671						0.320957		1160	209	211.345						1.1222		1160	209	213.686							2.24205		1160	209	212.566
1161	228	236.596						3.77029		1161	228	230.489						1.09189		1161	228	229.816						0.796579		1161	228	237.266							4.06389		1161	228	234.173
1162	221	227.546						2.96176		1162	221	229.467						3.83118		1162	221	227.087						2.75416		1162	221	230.803							4.43585		1162	221	227.338
1163	225	232.92						3.52011		1163	225	228.267						1.45196		1163	225	228.402						1.512		1163	225	233.661							3.84925		1163	225	230.606
1164	221	227.546						2.96176		1164	221	229.467						3.83118		1164	221	227.087						2.75416		1164	221	230.803							4.43585		1164	221	227.338
1165	237	246.594						4.0481		1165	237	245.332						3.51549		1165	237	244.112						3.00076		1165	237	243.61							2.78886		1165	237	241.422
1166	230	238.655						3.76293		1166	230	239.771						4.24817		1166	230	236.152						2.67496		1166	230	238.968							3.89906		1166	230	236.126
1167	237	246.594						4.0481		1167	237	245.332						3.51549		1167	237	243.823						2.87886		1167	237	242.772							2.43552		1167	237	240.677
1168	230	238.655						3.76293		1168	230	239.771						4.24817		1168	230	236.152						2.67496		1168	230	238.968							3.89906		1168	230	236.126
1169	205	212.654						3.73354		1169	205	210.871						2.8638		1169	205	205.219						0.106683		1169	205	210.137							2.50572		1169	205	208.607
1170	209	214.265						2.51914		1170	209	209.671						0.320957		1170	209	211.345						1.1222		1170	209	213.686							2.24205		1170	209	212.566
1171	213	209.883						-1.46326		1171	213	221.005						3.7584		1171	213	189.447						-11.0577		1171	213	189.351							-11.1027		1171	213	193.907
1172	237	246.594						4.0481		1172	237	245.332						3.51549		1172	237	244.112						3.00076		1172	237	243.61							2.78886		1172	237	241.422
1173	253	264.68						4.6168		1173	253	254.362						0.538498		1173	253	256.111						1.22976		1173	253	256.562							1.40784		1173	253	255.557
1174	283	290.872						2.78145		1174	283	286.894						1.3758		1174	283	288.879						2.07731		1174	283	290.677							2.71255		1174	283	287.46
1175	294	304.231						3.47993		1175	294	298.68						1.59184		1175	294	299.934						2.01827		1175	294	302.364							2.8449		1175	294	299.742
1176	237	246.594						4.0481		1176	237	245.332						3.51549		1176	237	244.112						3.00076		1176	237	243.61							2.78886		1176	237	241.422
1177	237	246.594						4.0481		1177	237	245.332						3.51549		1177	237	244.112						3.00076		1177	237	243.61							2.78886		1177	237	241.422
1178	294	304.231						3.47993		1178	294	298.68						1.59184		1178	294	299.934						2.01827		1178	294	302.364							2.8449		1178	294	299.742
1179	283	290.872						2.78145		1179	283	286.894						1.3758		1179	283	288.879						2.07731		1179	283	290.677							2.71255		1179	283	287.46
1180	294	304.231						3.47993		1180	294	298.68						1.59184		1180	294	299.934						2.01827		1180	294	302.364							2.8449		1180	294	299.742
1181	238	232.13						-2.46618		1181	238	246.875						3.72903		1181	238	210.885						-11.3929		1181	238	206.81							-13.1049		1181	238	213.006
1182	237	246.594						4.0481		1182	237	245.332						3.51549		1182	237	244.112						3.00076		1182	237	243.61							2.78886		1182	237	241.422
1183	294	304.231						3.47993		1183	294	298.68						1.59184		1183	294	299.934						2.01827		1183	294	302.364							2.8449		1183	294	299.742
1184	294	304.231						3.47993		1184	294	298.68						1.59184		1184	294	299.934						2.01827		1184	294	302.364							2.8449		1184	294	299.742
1185	356	376.868						5.86187		1185	356	370.079						3.95478		1185	356	343.168						-3.60455		1185	356	345.525							-2.94253		1185	356	353.227
1186	200	206.048						3.02412		1186	200	206.306						3.15315		1186	200	203.442						1.72125		1186	200	207.662							3.83112		1186	200	203.271
1187	216	224.418						3.89699		1187	216	222.549						3.03213		1187	216	218.722						1.26042		1187	216	222.145							2.84514		1187	216	218.842
1188	214	228.918						6.97079		1188	214	223.149						4.27542		1188	214	218.217						1.97075		1188	214	221.135							3.33407		1188	214	217.58
1189	294	304.231						3.47993		1189	294	298.68						1.59184		1189	294	299.934						2.01827		1189	294	302.364							2.8449		1189	294	299.742
1190	294	304.231						3.47993		1190	294	298.68						1.59184		1190	294	299.934						2.01827		1190	294	302.364							2.8449		1190	294	299.742
1191	294	304.231						3.47993		1191	294	298.68						1.59184		1191	294	299.934						2.01827		1191	294	302.364							2.8449		1191	294	299.742
1192	235	243.278						3.52245		1192	235	238.271						1.39183		1192	235	237.069						0.880468		1192	235	240.232							2.2262		1192	235	237.98
1193	248	261.634						5.49748		1193	248	254.583						2.65452		1193	248	253.354						2.15891		1193	248	250.272							0.915944		1193	248	249.241
1194	235	243.278						3.52245		1194	235	238.271						1.39183		1194	235	237.069						0.880468		1194	235	240.232							2.2262		1194	235	237.98
1195	239	242.094						1.29456		1195	239	244.732						2.3982		1195	239	244.092						2.13063		1195	239	242.944							1.65035		1195	239	241.196
1196	230	238.655						3.76293		1196	230	239.771						4.24817		1196	230	236.152						2.67496		1196	230	238.968							3.89906		1196	230	236.126
1197	278	291.091						4.70899		1197	278	286.221						2.95727		1197	278	284.458						2.32317		1197	278	279.209							0.434784		1197	278	279.918
1198	267	280.214						4.94925		1198	267	272.418						2.02936		1198	267	274.192						2.6936		1198	267	270.033							1.13613		1198	267	269.868
1199	278	291.091						4.70899		1199	278	286.221						2.95727		1199	278	284.145						2.2105		1199	278	278.372							0.133921		1199	278	279.174
1200	271	280.246						3.4119		1200	271	275.075						1.50387		1200	271	276.603						2.06768		1200	271	275.405							1.6256		1200	271	275.367
1201	278	291.091						4.70899		1201	278	286.221						2.95727		1201	278	284.145						2.2105		1201	278	278.372							0.133921		1201	278	279.174
1202	267	280.214						4.94925		1202	267	272.418						2.02936		1202	267	274.192						2.6936		1202	267	270.033							1.13613		1202	267	269.868
1203	338	346.765						2.59327		1203	338	359.707						6.42231		1203	338	330.588						-2.19302		1203	338	326.043							-3.53771		1203	338	333.237
1204	315	316.976						0.627302		1204	315	312.256						-0.871206		1204	315	313.086						-0.607714		1204	315	319.094							1.29977		1204	315	317.963
1205	338	346.765						2.59327		1205	338	359.707						6.42231		1205	338	330.588						-2.19302		1205	338	326.043							-3.53771		1205	338	333.237
1206	315	316.976						0.627302		1206	315	312.256						-0.871206		1206	315	313.086						-0.607714		1206	315	319.094							1.29977		1206	315	317.963
1207	338	346.765						2.59327		1207	338	359.707						6.42231		1207	338	330.588						-2.19302		1207	338	326.043							-3.53771		1207	338	333.237
1208	315	316.976						0.627302		1208	315	312.256						-0.871206		1208	315	313.086						-0.607714		1208	315	319.094							1.29977		1208	315	317.963
1209	338	346.765						2.59327		1209	338	359.707						6.42231		1209	338	330.588						-2.19302		1209	338	326.043							-3.53771		1209	338	333.237
1210	315	316.976						0.627302		1210	315	312.256						-0.871206		1210	315	313.086						-0.607714		1210	315	319.094							1.29977		1210	315	317.963
1211	209	214.265						2.51914		1211	209	209.671						0.320957		1211	209	211.345						1.1222		1211	209	213.686							2.24205		1211	209	212.566
1212	258	268.397						4.02975		1212	258	263.834						2.2614		1212	258	264.413						2.48547		1212	258	261.869							1.49956		1212	258	261.078
1213	213	203.393						-4.51033		1213	213	204.035						-4.20883		1213	213	188.588						-11.4608		1213	213	178.833							-16.0408		1213	213	186.975
1214	228	234.11						2.67982		1214	228	224.24						-1.64895		1214	228	226.998						-0.439342		1214	228	225.909							-0.917105		1214	228	226.498
1215	251	254.884						1.54731		1215	251	254.962						1.57865		1215	251	255.236						1.68777		1215	251	254.714							1.47961		1215	251	253.552
1216	235	243.063						3.43117		1216	235	232.741						-0.961447		1216	235	235.626						0.266553		1216	235	233.902							-0.46703		1216	235	234.768
1217	251	254.884						1.54731		1217	251	254.962						1.57865		1217	251	255.236						1.68777		1217	251	254.714							1.47961		1217	251	253.552
1218	336	350.576						4.33817		1218	336	346.933						3.25387		1218	336	328.535						-2.22161		1218	336	321.698							-4.25668		1218	336	329.409
1219	235	230.606						-1.86979		1219	235	238.038						1.29281		1219	235	209.829						-10.7111		1219	235	203.205							-13.53		1219	235	209.438
1220	255	266.827						4.63794		1220	255	264.734						3.81741		1220	255	263.111						3.18071		1220	255	259.101							1.6084		1220	255	258.255
1221	317	329.958						4.08762		1221	317	311.656						-1.6859		1221	317	318.503						0.474132		1221	317	316.822							-0.0563091		1221	317	319.174
1222	336	350.576						4.33817		1222	336	346.933						3.25387		1222	336	328.535						-2.22161		1222	336	321.698							-4.25668		1222	336	329.409
1223	255	266.827						4.63794		1223	255	264.734						3.81741		1223	255	263.111						3.18071		1223	255	259.101							1.6084		1223	255	258.255
1224	317	329.958						4.08762		1224	317	311.656						-1.6859		1224	317	318.503						0.474132		1224	317	316.822							-0.0563091		1224	317	319.174
1225	209	215.009						2.87524		1225	209	209.671						0.320957		1225	209	211.559						1.22426		1225	209	214.523							2.64273		1225	209	213.31
1226	207	215.574						4.14179		1226	207	210.271						1.5801		1226	207	211.075						1.9687		1226	207	213.514							3.14672		1226	207	212.047
1227	278	289.856						4.26475		1227	278	282.364						1.56982		1227	278	282.876						1.75403		1227	278	275.021							-1.07173		1227	278	276.199
1228	253	264.68						4.6168		1228	253	254.362						0.538498		1228	253	255.808						1.10988		1228	253	255.724							1.07685		1228	253	254.814
1229	278	289.856						4.26475		1229	278	282.364						1.56982		1229	278	282.876						1.75403		1229	278	275.021							-1.07173		1229	278	276.199
1230	283	287.94						1.74558		1230	283	284.721						0.608198		1230	283	285.949						1.04216		1230	283	282.355							-0.227788		1230	283	284.529
1231	290	301.697						4.03336		1231	290	294.796						1.65369		1231	290	294.435						1.52938		1231	290	288.674							-0.457241		1231	290	291.311
1232	196	204.418						4.29464		1232	196	192.07						-2.00505		1232	196	197.52						0.775561		1232	196	193.075							-1.49253		1232	196	195.893
1233	212	221.129						4.30625		1233	212	208.573						-1.61642		1233	212	211.065						-0.441085		1233	212	205.881							-2.88631		1233	212	209.976
1234	262	270.122						3.0999		1234	262	262.634						0.242137		1234	262	267.504						2.10092		1234	262	269.123							2.71857		1234	262	269.335
1235	253	263.364						4.09654		1235	253	266.346						5.27502		1235	253	322.695						27.5475		1235	253	296.929							17.3634		1235	253	289.713
1236	269	282.894						5.16496		1236	269	275.675						2.4816		1236	269	275.718						2.49725		1236	269	273.764							1.77116		1236	269	274.63
1237	254	261.114						2.80089		1237	254	266.046						4.74244		1237	254	322.87						27.1141		1237	254	296.961							16.9139		1237	254	289.812
1238	189	196.93						4.19577		1238	189	194.368						2.84005		1238	189	192.443						1.8219		1238	189	196.438							3.93537		1238	189	195.298
1239	225	230.437						2.41656		1239	225	225.14						0.0624		1239	225	227.127						0.9452		1239	225	227.331							1.03587		1239	225	227.394
1240	225	230.437						2.41656		1240	225	225.14						0.0624		1240	225	227.633						1.17		1240	225	229.007							1.78069		1240	225	228.881
1241	246	260.128						5.74299		1241	246	252.401						2.60211		1241	246	251.619						2.28402		1241	246	244.607							-0.56639		1241	246	246.254
1242	189	196.93						4.19577		1242	189	194.368						2.84005		1242	189	192.443						1.8219		1242	189	196.438							3.93537		1242	189	195.298
1243	225	230.437						2.41656		1243	225	225.14						0.0624		1243	225	227.127						0.9452		1243	225	227.331							1.03587		1243	225	227.394
1244	225	230.437						2.41656		1244	225	225.14						0.0624		1244	225	227.633						1.17		1244	225	229.007							1.78069		1244	225	228.881
1245	216	222.464						2.99271		1245	216	219.422						1.58407		1245	216	219.57						1.65292		1245	216	220.788							2.21661		1245	216	221.611
1246	223	234.937						5.35303		1246	223	225.74						1.22888		1246	223	225.857						1.28099		1246	223	223.807							0.361803		1246	223	223.9
1247	237	246.165						3.86709		1247	237	242.548						2.3411		1247	237	243.084						2.56709		1247	237	238.955							0.825038		1247	237	239.697
1248	214	226.903						6.02921		1248	214	220.022						2.81383		1248	214	219.154						2.40855		1248	214	220.327							2.95657		1248	214	220.596
1249	248	261.276						5.35333		1249	248	255.862						3.17032		1249	248	255.351						2.96419		1249	248	255.504							3.02586		1249	248	254.973
1250	235	243.063						3.43117		1250	235	232.741						-0.961447		1250	235	235.092						0.0390638		1250	235	232.227							-1.18016		1250	235	233.281
1251	253	265.431						4.91354		1251	253	254.362						0.538498		1251	253	256.591						1.41937		1251	253	257.606							1.82068		1251	253	257.57
1252	228	234.11						2.67982		1252	228	224.24						-1.64895		1252	228	228.004						0.00157895		1252	228	229.261							0.552947		1252	228	229.473
1253	246	259.868						5.6373		1253	246	256.462						4.25301		1253	246	254.78						3.56927		1253	246	254.496							3.45349		1253	246	253.711
1254	244	249.558						2.27766		1254	244	240.448						-1.45557		1254	244	245.13						0.463279		1254	244	242.905							-0.448967		1254	244	244.301
1255	253	265.431						4.91354		1255	253	254.362						0.538498		1255	253	256.591						1.41937		1255	253	257.606							1.82068		1255	253	257.57
1256	292	297.424						1.85762		1256	292	301.471						3.24332		1256	292	297.57						1.90757		1256	292	296.123							1.41193		1256	292	295.761
1257	322	334.291						3.81724		1257	322	315.847						-1.91084		1257	322	322.793						0.246242		1257	322	329.89							2.45022		1257	322	326.958
1258	317	328.589						3.65599		1258	317	317.347						0.109495		1258	317	320.831						1.20861		1258	317	326.936							3.13433		1258	317	322.13
1259	334	350.078						4.8137		1259	334	339.274						1.57907		1259	334	331.425						-0.770928		1259	334	333.283							-0.214689		1259	334	337.826
1260	329	338.935						3.01983		1260	329	313.747						-4.63614		1260	329	324.957						-1.22881		1260	329	332.958							1.20292		1260	329	332.306
1261	283	287.94						1.74558		1261	283	284.721						0.608198		1261	283	285.949						1.04216		1261	283	282.355							-0.227788		1261	283	284.529
1262	294	302.388						2.85315		1262	294	293.596						-0.137517		1262	294	296.167						0.737143		1262	294	292.369							-0.554755		1262	294	295.324
1263	260	263.712						1.4275		1263	260	263.234						1.244		1263	260	266.622						2.547		1263	260	267.275							2.79794		1263	260	267.328
1264	267	278.359						4.25421		1264	267	272.418						2.02936		1264	267	274.519						2.81629		1264	267	271.079							1.52771		1264	267	271.88
1265	290	301.05						3.81034		1265	290	294.796						1.65369		1265	290	296.091						2.10041		1265	290	292.6							0.896545		1265	290	292.267
1266	260	263.712						1.4275		1266	260	263.234						1.244		1266	260	265.706						2.19462		1266	260	264.761							1.83129		1266	260	265.096
1267	265	265.764						0.288208		1267	265	265.591						0.223208		1267	265	269.09						1.54325		1267	265	272.728							2.91605		1267	265	272.901
1268	294	302.778						2.9858		1268	294	304.37						3.52724		1268	294	302.997						3.06031		1268	294	313.089							6.49296		1268	294	304.929
1269	292	297.59						1.91438		1269	292	301.285						3.17966		1269	292	301.509						3.25634		1269	292	309.565							6.01555		1269	292	301.436
1270	242	250.645						3.57231		1270	242	243.832						0.756901		1270	242	247.335						2.20463		1270	242	250.945							3.69645		1270	242	249.751
1271	357	366.191						2.57451		1271	357	369.779						3.57955		1271	357	342.646						-4.02076		1271	357	343.676							-3.73229		1271	357	351.934
1272	386	413.891						7.22578		1272	386	361.079						-6.45622		1272	386	352.717						-8.62251		1272	386	358.639							-7.08847		1272	386	365.961
1273	338	341.078						0.910577		1273	338	358.658						6.11192		1273	338	331.923						-1.79787		1273	338	333.512							-1.32781		1273	338	338.864
1274	216	218.278						1.05475		1274	216	214.548						-0.672269		1274	216	216.183						0.0845833		1274	216	206.862							-4.23064		1274	216	210.211
1275	242	250.07						3.33461		1275	242	241.048						-0.393223		1275	242	243.899						0.784711		1275	242	239.039							-1.22358		1275	242	241.828
1276	248	261.205						5.3245		1276	248	251.801						1.53274		1276	248	251.987						1.60766		1276	248	244.436							-1.43705		1276	248	247.794
1277	260	263.712						1.4275		1277	260	263.234						1.244		1277	260	264.782						1.83912		1277	260	262.248							0.864646		1277	260	262.865
1278	260	263.594						1.3825		1278	260	259.173						-0.318		1278	260	262.113						0.812769		1278	260	253.693							-2.42564		1278	260	257.918
1279	271	278.28						2.68635		1279	271	271.218						0.0805904		1279	271	275.053						1.49546		1279	271	271.423							0.156199		1279	271	272.917
1280	269	283.93						5.55037		1280	269	280.188						4.15903		1280	269	282.566						5.04301		1280	269	296.16							10.0965		1280	269	285.723
1281	258	274.192						6.27578		1281	258	267.39						3.6395		1281	258	270.642						4.90012		1281	258	283.635							9.93591		1281	258	272.697
1282	329	344.896						4.83153		1282	329	330.568						0.476535		1282	329	327.942						-0.321429		1282	329	339.832							3.29252		1282	329	341.975
1283	308	311.481						1.13011		1283	308	320.047						3.9114		1283	308	313.079						1.64893		1283	308	322.518							4.71353		1283	308	315.573
1284	179	192.959						7.79818		1284	179	186.935						4.43307		1284	179	182.048						1.70296		1284	179	182.843							2.14713		1284	179	184.02
1285	179	192.959						7.79818		1285	179	186.935						4.43307		1285	179	181.93						1.63709		1285	179	182.006							1.6793		1285	179	183.277
1286	202	211.675						4.78973		1286	202	211.573						4.73921		1286	202	205.167						1.56787		1286	202	206.532							2.2435		1286	202	208.052
1287	186	195.003						4.84005		1287	186	195.07						4.8764		1287	186	187.482						0.796935		1287	186	190.521							2.43045		1287	186	191.047
1288	192	191.906						-0.0490885		1288	192	183.935						-4.20063		1288	192	173.041						-9.87469		1288	192	171.763							-10.54		1288	192	177.466
1289	177	180.175						1.79393		1289	177	165.752						-6.35458		1289	177	178.033						0.583729		1289	177	181.142							2.34024		1289	177	182.067
1290	163	170.114						4.36457		1290	163	160.936						-1.2665		1290	163	165.806						1.7216		1290	163	170.329							4.49613		1290	163	170.041
1291	209	214.119						2.44916		1291	209	209.671						0.320957		1291	209	211.739						1.31038		1291	209	212.794							1.8155		1291	209	213.341
1292	209	214.119						2.44916		1292	209	209.671						0.320957		1292	209	211.739						1.31038		1292	209	212.794							1.8155		1292	209	213.341
1293	214	228.443						6.74907		1293	214	220.425						3.00215		1293	214	291.809						36.3596		1293	214	267.87							25.173		1293	214	260.638
1294	278	289.521						4.14433		1294	278	286.221						2.95727		1294	278	284.7						2.40993		1294	278	280.253							0.810496		1294	278	281.93
1295	230	238.216						3.57217		1295	230	234.241						1.84374		1295	230	234.325						1.88022		1295	230	230.07							0.0306		1295	230	232.201
1296	230	238.216						3.57217		1296	230	234.241						1.84374		1296	230	234.325						1.88022		1296	230	230.07							0.0306		1296	230	232.201
1297	227	239.438						5.47919		1297	227	216.525						-4.61471		1297	227	301.701						32.9079		1297	227	273.311							20.4013		1297	227	266.053
1298	290	301.697						4.03336		1298	290	294.796						1.65369		1298	290	295.038						1.73731		1298	290	290.349							0.12029		1298	290	292.799
1299	212	220.905						4.20047		1299	212	208.771						-1.52321		1299	212	212.602						0.284009		1299	212	215.273							1.54395		1299	212	215.667
1300	244	249.609						2.29898		1300	244	243.232						-0.314877		1300	244	247.606						1.47799		1300	244	251.118							2.91703		1300	244	250.27
1301	232	250.148						7.82241		1301	232	245.447						5.79621		1301	232	311.371						34.2116		1301	232	283.15							22.0474		1301	232	276.728
1302	225	230.437						2.41656		1302	225	225.14						0.0624		1302	225	227.127						0.9452		1302	225	227.331							1.03587		1302	225	227.394
1303	184	188.924						2.67595		1303	184	195.868						6.44984		1303	184	187.111						1.69092		1303	184	192.517							4.6288		1303	184	190.768
1304	274	283.994						3.64735		1304	274	288.509						5.29536		1304	274	276.555						0.932518		1304	274	275.522							0.555416		1304	274	275.237
1305	274	284.767						3.92965		1305	274	311.281						13.6064		1305	274	331.596						21.0203		1305	274	309.236							12.8598		1305	274	302.488
1306	292	304.695						4.34743		1306	292	296.367						1.49545		1306	292	297.937						2.03332		1306	292	299.021							2.40434		1306	292	296.77
1307	275	298.852						8.67336		1307	275	310.981						13.0841		1307	275	335.917						22.1518		1307	275	316.019							14.9161		1307	275	310.07
1308	322	334.291						3.81724		1308	322	315.847						-1.91084		1308	322	322.526						0.163509		1308	322	329.36							2.28581		1308	322	326.215
1309	288	295.592						2.63611		1309	288	285.394						-0.905035		1309	288	288.108						0.0375		1309	288	287.465							-0.185937		1309	288	288.11
1310	288	309.587						7.49531		1310	288	307.081						6.62549		1310	288	336.099						16.7009		1310	288	316.824							10.0084		1310	288	309.831
1311	299	311.321						4.12065		1311	299	312.178						4.40739		1311	299	300.652						0.552642		1311	299	304.646							1.88819		1311	299	302.861
1312	280	287.602						2.71491		1312	280	309.481						10.5291		1312	280	336.737						20.2632		1312	280	319.452							14.0898		1312	280	313.257
1313	327	343.435						5.02607		1313	327	314.347						-3.86939		1313	327	324.189						-0.859541		1313	327	331.787							1.46387		1313	327	330.3
1314	184	188.924						2.67595		1314	184	195.67						6.34245		1314	184	186.514						1.36614		1314	184	183.962							-0.0205109		1314	184	185.821
1315	173	179.123						3.53931		1315	173	157.936						-8.70775		1315	173	173.489						0.282486		1315	173	175.079							1.2016		1315	173	175.876
1316	191	196.285						2.76675		1316	191	193.57						1.3456		1316	191	192.671						0.875026		1316	191	194.153							1.65069		1316	191	195.079
1317	184	188.924						2.67595		1317	184	195.67						6.34245		1317	184	186.557						1.38962		1317	184	186.159							1.17355		1317	184	186.809
1318	191	196.554						2.90798		1318	191	193.57						1.3456		1318	191	192.287						0.673822		1318	191	190.28							-0.377026		1318	191	192.604
1319	184	188.924						2.67595		1319	184	195.67						6.34245		1319	184	186.39						1.29913		1319	184	183.125							-0.47563		1319	184	185.078
1320	184	188.924						2.67595		1320	184	195.67						6.34245		1320	184	186.514						1.36614		1320	184	183.962							-0.0205109		1320	184	185.821
1321	173	179.123						3.53931		1321	173	157.936						-8.70775		1321	173	173.489						0.282486		1321	173	175.079							1.2016		1321	173	175.876
1322	191	196.285						2.76675		1322	191	193.57						1.3456		1322	191	192.671						0.875026		1322	191	194.153							1.65069		1322	191	195.079
1323	184	188.924						2.67595		1323	184	195.67						6.34245		1323	184	186.557						1.38962		1323	184	186.159							1.17355		1323	184	186.809
1324	191	196.554						2.90798		1324	191	193.57						1.3456		1324	191	192.287						0.673822		1324	191	190.28							-0.377026		1324	191	192.604
1325	184	188.924						2.67595		1325	184	195.67						6.34245		1325	184	186.39						1.29913		1325	184	183.125							-0.47563		1325	184	185.078
1326	161	166.278						3.27826		1326	161	161.536						0.332671		1326	161	165.06						2.52168		1326	161	162.356							0.841975		1326	161	163.08
1327	156	162.117						3.92083		1327	156	163.036						4.51		1327	156	158.985						1.91365		1327	156	158.869							1.83927		1327	156	159.099
1328	292	302.774						3.68964		1328	292	296.367						1.49545		1328	292	298.858						2.34863		1328	292	301.533							3.2647		1328	292	299.002
1329	275	298.852						8.67336		1329	275	310.981						13.0841		1329	275	335.988						22.1773		1329	275	317.605							15.4929		1329	275	311.441
1330	306	317.859						3.87557		1330	306	314.956						2.9267		1330	306	309.133						1.02382		1330	306	309.67							1.19933		1330	306	310.389
1331	306	306.202						0.0658497		1331	306	301.681						-1.41131		1331	306	340.041						11.1244		1331	306	336.135							9.848		1331	306	328.969
1332	292	302.774						3.68964		1332	292	296.367						1.49545		1332	292	298.858						2.34863		1332	292	301.533							3.2647		1332	292	299.002
1333	275	298.852						8.67336		1333	275	310.981						13.0841		1333	275	335.988						22.1773		1333	275	317.605							15.4929		1333	275	311.441
1334	299	311.321						4.12065		1334	299	317.056						6.0387		1334	299	301.254						0.753712		1334	299	306.322							2.44868		1334	299	304.35
1335	282	283.102						0.390691		1335	282	308.881						9.53241		1335	282	337.027						19.5131		1335	282	321.68							14.0709		1335	282	315.257
1336	283	287.94						1.74558		1336	283	284.721						0.608198		1336	283	285.949						1.04216		1336	283	282.355							-0.227788		1336	283	284.529
1337	290	301.697						4.03336		1337	290	294.796						1.65369		1337	290	294.435						1.52938		1337	290	288.674							-0.457241		1337	290	291.311
1338	189	197.235						4.35741		1338	189	194.17						2.7355		1338	189	191.589						1.37		1338	189	187.594							-0.743683		1338	189	189.854
1339	186	195.003						4.84005		1339	186	195.07						4.8764		1339	186	187.035						0.556452		1339	186	185.81							-0.102		1339	186	187.828
1340	200	205.067						2.53337		1340	200	201.297						0.6487		1340	200	203.065						1.53225		1340	200	196.624							-1.6881		1340	200	199.853
1341	196	207.485						5.85995		1341	196	195.932						-0.0344898		1341	196	199.081						1.57179		1341	196	204.431							4.30169		1341	196	203.568
1342	196	207.485						5.85995		1342	196	195.932						-0.0344898		1342	196	199.081						1.57179		1342	196	204.431							4.30169		1342	196	203.568
1343	181	172.787						-4.53743		1343	181	191.118						5.59		1343	181	255.245						41.0191		1343	181	245.522							35.6476		1343	181	227.6
1344	235	243.473						3.60543		1344	235	238.271						1.39183		1344	235	239.346						1.8494		1344	235	246.304							4.81006		1344	235	244.455
1345	235	243.473						3.60543		1345	235	238.271						1.39183		1345	235	239.346						1.8494		1345	235	246.304							4.81006		1345	235	244.455
1346	218	248.972						14.2076		1346	218	241.77						10.9039		1346	218	297.662						36.5421		1346	218	281.363							29.0658		1346	218	274.061
1347	246	259.868						5.6373		1347	246	256.462						4.25301		1347	246	254.78						3.56927		1347	246	254.496							3.45349		1347	246	253.711
1348	246	259.868						5.6373		1348	246	256.462						4.25301		1348	246	254.78						3.56927		1348	246	254.496							3.45349		1348	246	253.711
1349	226	233.439						3.2917		1349	226	241.379						6.80487		1349	226	305.383						35.1251		1349	226	283.371							25.3854		1349	226	276.498
1350	237	246.786						4.12901		1350	237	245.332						3.51549		1350	237	245.54						3.60342		1350	237	247.167							4.29003		1350	237	245.665
1351	237	246.786						4.12901		1351	237	245.332						3.51549		1351	237	245.54						3.60342		1351	237	247.167							4.29003		1351	237	245.665
1352	222	237.509						6.98604		1352	222	240.57						8.36509		1352	222	304.174						37.0151		1352	222	281.556							26.8269		1352	222	274.782
1353	283	292.958						3.51873		1353	283	291.811						3.11357		1353	283	291.196						2.89622		1353	283	298.916							5.62406		1353	283	294.174
1354	251	254.526						1.40488		1354	251	254.962						1.57865		1354	251	256.021						2.00044		1354	251	256.597							2.22978		1354	251	256.308
1355	251	254.526						1.40488		1355	251	254.962						1.57865		1355	251	256.021						2.00044		1355	251	256.597							2.22978		1355	251	256.308
1356	237	246.971						4.20717		1356	237	271.146						14.4075		1356	237	313.249						32.1725		1356	237	286.583							20.9212		1356	237	279.913
1357	276	287.313						4.099		1357	276	286.821						3.92072		1357	276	278.165						0.784565		1357	276	278.552							0.924652		1357	276	279.977
1358	269	287.479						6.8697		1358	269	261.546						-2.77108		1358	269	329.483						22.4843		1358	269	305.16							13.4424		1358	269	297.686
1359	237	246.786						4.12901		1359	237	245.332						3.51549		1359	237	245.54						3.60342		1359	237	247.167							4.29003		1359	237	245.665
1360	301	319.011						5.98389		1360	301	322.147						7.02561		1360	301	303.865						0.951728		1360	301	313.717							4.22504		1360	301	310.318
1361	320	337.589						5.49656		1361	320	316.447						-1.11028		1361	320	324.039						1.26225		1361	320	333.661							4.26902		1361	320	330.653
1362	283	292.958						3.51873		1362	283	291.811						3.11357		1362	283	291.196						2.89622		1362	283	298.916							5.62406		1362	283	294.174
1363	297	310.276						4.47012		1363	297	323.347						8.87108		1363	297	305.1						2.72727		1363	297	318.63							7.28287		1363	297	309.734
1364	320	337.589						5.49656		1364	320	316.447						-1.11028		1364	320	324.039						1.26225		1364	320	333.661							4.26902		1364	320	330.653
1365	297	310.276						4.47012		1365	297	323.347						8.87108		1365	297	305.1						2.72727		1365	297	318.63							7.28287		1365	297	309.734
1366	338	350.656						3.74423		1366	338	375.479						11.0885		1366	338	334.869						-0.926361		1366	338	340.915							0.862473		1366	338	348.823
1367	347	358.733						3.38112		1367	347	372.779						7.42911		1367	347	337.003						-2.88104		1367	347	344.097							-0.836576		1367	347	351.87
1368	264	267.903						1.4785		1368	264	262.034						-0.744545		1368	264	268.082						1.54602		1368	264	270.132							2.32282		1368	264	270.596
1369	264	267.903						1.4785		1369	264	262.034						-0.744545		1369	264	268.082						1.54602		1369	264	270.132							2.32282		1369	264	270.596
1370	254	261.114						2.80089		1370	254	266.046						4.74244		1370	254	322.988						27.1605		1370	254	297.49							17.1219		1370	254	290.268
1371	237	246.786						4.12901		1371	237	245.332						3.51549		1371	237	245.54						3.60342		1371	237	247.167							4.29003		1371	237	245.665
1372	237	246.786						4.12901		1372	237	245.332						3.51549		1372	237	245.54						3.60342		1372	237	247.167							4.29003		1372	237	245.665
1373	222	237.509						6.98604		1373	222	240.57						8.36509		1373	222	304.174						37.0151		1373	222	281.556							26.8269		1373	222	274.782
1374	297	314.745						5.97475		1374	297	323.347						8.87108		1374	297	303.029						2.03		1374	297	312.535							5.23051		1374	297	308.537
1375	283	292.958						3.51873		1375	283	291.811						3.11357		1375	283	291.196						2.89622		1375	283	298.916							5.62406		1375	283	294.174
1376	251	254.526						1.40488		1376	251	254.962						1.57865		1376	251	256.021						2.00044		1376	251	256.597							2.22978		1376	251	256.308
1377	251	254.526						1.40488		1377	251	254.962						1.57865		1377	251	256.021						2.00044		1377	251	256.597							2.22978		1377	251	256.308
1378	237	246.971						4.20717		1378	237	271.146						14.4075		1378	237	313.249						32.1725		1378	237	286.583							20.9212		1378	237	279.913
1379	308	313.418						1.75901		1379	308	320.047						3.9114		1379	308	312.231						1.37367		1379	308	316.497							2.75864		1379	308	317.845
1380	297	310.276						4.47012		1380	297	323.347						8.87108		1380	297	305.1						2.72727		1380	297	318.63							7.28287		1380	297	309.734
1381	338	350.656						3.74423		1381	338	375.479						11.0885		1381	338	334.869						-0.926361		1381	338	340.915							0.862473		1381	338	348.823
1382	186	195.003						4.84005		1382	186	195.268						4.98263		1382	186	187.521						0.817742		1382	186	191.619							3.02106		1382	186	191.539
1383	198	202.985						2.51793		1383	198	195.332						-1.34727		1383	198	198.82						0.414091		1383	198	200.731							1.37906		1383	198	201.611
1384	184	179.203						-2.60707		1384	184	190.218						3.37929		1384	184	254.745						38.4486		1384	184	246.933							34.2027		1384	184	231.355
1385	198	202.985						2.51793		1385	198	195.332						-1.34727		1385	198	199.346						0.68		1385	198	204.603							3.33509		1385	198	204.086
1386	202	211.913						4.90718		1386	202	211.771						4.83703		1386	202	205.502						1.73361		1386	202	209.827							3.87499		1386	202	209.533
1387	212	220.967						4.2296		1387	212	208.771						-1.52321		1387	212	212.53						0.250047		1387	212	214.723							1.28462		1387	212	215.421
1388	202	211.913						4.90718		1388	202	211.771						4.83703		1388	202	204.924						1.44757		1388	202	207.315							2.6313		1388	202	207.302
1389	168	170.467						1.4683		1389	168	159.436						-5.09786		1389	168	169.494						0.889286		1389	168	172.285							2.55061		1389	168	172.587
1390	168	174.181						3.67946		1390	168	159.436						-5.09786		1390	168	169.579						0.940179		1390	168	173.122							3.04907		1390	168	173.33
1391	278	289.521						4.14433		1391	278	286.221						2.95727		1391	278	283.766						2.07421		1391	278	277.741							-0.0931942		1391	278	279.7
1392	250	261.632						4.6527		1392	250	267.246						6.89832		1392	250	320.601						28.2406		1392	250	290.437							16.1748		1392	250	283.958
1393	338	347.708						2.87212		1393	338	376.119						11.2777		1393	338	331.247						-1.99784		1393	338	325.213							-3.78305		1393	338	328.539
1394	271	278.28						2.68635		1394	271	271.218						0.0805904		1394	271	275.677						1.72594		1394	271	273.098							0.774221		1394	271	274.404
1395	262	275.338						5.09084		1395	262	263.646						0.628168		1395	262	327.886						25.1474		1395	262	300.028							14.5144		1395	262	292.957
1396	255	266.46						4.49392		1396	255	260.673						2.22478		1396	255	260.713						2.24047		1396	255	251.042							-1.552		1396	255	255.074
1397	278	289.521						4.14433		1397	278	286.221						2.95727		1397	278	284.7						2.40993		1397	278	280.253							0.810496		1397	278	281.93
1398	259	282.088						8.91429		1398	259	264.546						2.14124		1398	259	327.007						26.2574		1398	259	297.237							14.7632		1398	259	290.401
1399	285	300.649						5.49079		1399	285	284.121						-0.308351		1399	285	287.441						0.856421		1399	285	285.879							0.308505		1399	285	288.022
1400	363	364.407						0.387672		1400	363	367.979						1.37163		1400	363	347.11						-4.37752		1400	363	366.132							0.862926		1400	363	374.903
1401	182	184.285						1.25536		1401	182	187.252						2.88571		1401	182	182.07						0.0385714		1401	182	180.585							-0.77733		1401	182	182.38
1402	166	173.42						4.46973		1402	166	160.036						-3.59301		1402	166	168.782						1.67584		1402	166	167.086							0.654398		1402	166	167.606
1403	182	184.285						1.25536		1403	182	187.252						2.88571		1403	182	182.07						0.0385714		1403	182	180.585							-0.77733		1403	182	182.38
1404	156	162.633						4.25208		1404	156	163.036						4.51		1404	156	158.965						1.90096		1404	156	160.806							3.08092		1404	156	160.336
1405	198	199.918						0.968434		1405	198	191.47						-3.29793		1405	198	198.112						0.0563636		1405	198	194.922							-1.55473		1405	198	197.899
1406	179	189.972						6.12961		1406	179	177.917						-0.604972		1406	179	181.38						1.32939		1406	179	177.818							-0.660436		1406	179	179.557
1407	198	199.918						0.968434		1407	198	191.47						-3.29793		1407	198	198.112						0.0563636		1407	198	194.922							-1.55473		1407	198	197.899
1408	179	189.972						6.12961		1408	179	177.917						-0.604972		1408	179	181.38						1.32939		1408	179	177.818							-0.660436		1408	179	179.557
1409	198	199.918						0.968434		1409	198	191.47						-3.29793		1409	198	198.112						0.0563636		1409	198	194.922							-1.55473		1409	198	197.899
1410	179	189.972						6.12961		1410	179	177.917						-0.604972		1410	179	181.38						1.32939		1410	179	177.818							-0.660436		1410	179	179.557
1411	216	222.217						2.87836		1411	216	218.015						0.93287		1411	216	217.654						0.765833		1411	216	211.106							-2.26572		1411	216	215.423
1412	200	208.171						4.08525		1412	200	204.962						2.48105		1412	200	203.415						1.70775		1412	200	198.299							-0.85068		1412	200	201.34
1413	191	196.554						2.90798		1413	191	193.57						1.3456		1413	191	192.143						0.598429		1413	191	189.442							-0.815466		1413	191	191.86
1414	138	136.109						-1.37065		1414	138	168.082						21.7986		1414	138	146.398						6.08543		1414	138	139.831							1.32674		1414	138	136.961
1415	225	230.629						2.50178		1415	225	225.14						0.0624		1415	225	227.445						1.0868		1415	225	225.917							0.407547		1415	225	228.669
1416	225	230.629						2.50178		1416	225	225.14						0.0624		1416	225	226.954						0.8684		1416	225	224.242							-0.336827		1416	225	227.182
1417	260	264.228						1.62625		1417	260	263.234						1.244		1417	260	265.242						2.016		1417	260	263.374							1.29775		1417	260	264.107
1418	237	242.561						2.34631		1418	237	242.548						2.3411		1418	237	241.782						2.01759		1418	237	233.352							-1.53904		1418	237	237.253
1419	271	280.256						3.4155		1419	271	271.218						0.0805904		1419	271	275.507						1.66317		1419	271	272.549							0.571727		1419	271	274.157
1420	274	287.052						4.7635		1420	274	283.564						3.49055		1420	274	274.464						0.169489		1420	274	268.41							-2.04		1420	274	272.773
1421	207	214.449						3.59855		1421	207	210.073						1.48464		1421	207	210.533						1.70696		1421	207	206.553							-0.215826		1421	207	209.36
1422	221	227.536						2.95735		1422	221	226.34						2.41647		1422	221	224.957						1.79063		1422	221	218.871							-0.963231		1422	221	221.681
1423	218	229.089						5.0867		1423	218	227.24						4.23872		1423	218	219.698						0.779037		1423	218	220.67							1.22494		1423	218	221.633
1424	216	221.483						2.53831		1424	216	218.015						0.93287		1424	216	217.803						0.834583		1424	216	212.205							-1.75714		1424	216	215.918
1425	232	237.229						2.25399		1425	232	233.641						0.707155		1425	232	234.148						0.925991		1425	232	228.046							-1.7041		1425	232	231.733
1426	327	344.297						5.28945		1426	327	310.946						-4.90939		1426	327	317.791						-2.81615		1426	327	305.603							-6.54328		1426	327	307.751
1427	331	336.619						1.69766		1427	331	309.746						-6.42106		1427	331	319.291						-3.53746		1427	331	307.946							-6.96497		1427	331	309.924
1428	239	238.061						-0.392992		1428	239	241.948						1.23364		1428	239	242.602						1.50703		1428	239	235.202							-1.58932		1428	239	239.259
1429	274	286.581						4.59151		1429	274	283.564						3.49055		1429	274	276.183						0.796861		1429	274	273.642							-0.130664		1429	274	275.492
1430	258	271.812						5.35368		1430	258	264.846						2.65341		1430	258	323.414						25.3542		1430	258	297.626							15.3589		1430	258	290.382
1431	299	304.44						1.81957		1431	299	309.517						3.51739		1431	299	297.488						-0.505686		1431	299	294.759							-1.41845		1431	299	298.418
1432	288	296.222						2.85503		1432	288	283.221						-1.65931		1432	288	287.007						-0.344688		1432	288	283.909							-1.42056		1432	288	286.879
1433	270	287.037						6.30981		1433	270	261.246						-3.2423		1433	270	329.154						21.909		1433	270	302.456							12.0209		1433	270	295.267
1434	248	262.414						5.812		1434	248	254.583						2.65452		1434	248	252.276						1.72415		1434	248	245.535							-0.994089		1434	248	248.288
1435	276	288.402						4.49348		1435	276	282.964						2.52322		1435	276	276.759						0.274891		1435	276	274.652							-0.488565		1435	276	276.755
1436	264	269.876						2.22576		1436	264	262.034						-0.744545		1436	264	266.392						0.906136		1436	264	265.394							0.528159		1436	264	266.631
1437	251	267.347						6.51295		1437	251	266.946						6.35291		1437	251	320.996						27.8867		1437	251	291.435							16.1095		1437	251	284.739
1438	306	316.111						3.30417		1438	306	314.956						2.9267		1438	306	308.936						0.959412		1438	306	308.337							0.763667		1438	306	310.391
1439	286	317.626						11.058		1439	286	307.681						7.58091		1439	286	337.109						17.8703		1439	286	322.641							12.8117		1439	286	315.846
1440	276	288.876						4.6654		1440	276	282.964						2.52322		1440	276	274.108						-0.685435		1440	276	266.907							-3.29467		1440	276	271.806
1441	288	296.222						2.85503		1441	288	283.221						-1.65931		1441	288	287.007						-0.344688		1441	288	283.909							-1.42056		1441	288	286.879
1442	285	302.972						6.30614		1442	285	284.121						-0.308351		1442	285	285.404						0.141789		1442	285	280.304							-1.64775		1442	285	283.313
1443	269	289.287						7.54145		1443	269	261.546						-2.77108		1443	269	328.671						22.1825		1443	269	300.309							11.639		1443	269	293.34
1444	320	339.38						6.05617		1444	320	310.756						-2.88884		1444	320	318.554						-0.451969		1444	320	311.844							-2.54872		1444	320	315.2
1445	299	309.12						3.38478		1445	299	303.781						1.59913		1445	299	339.305						13.4798		1445	299	329.668							10.257		1445	299	322.633
1446	175	182.748						4.42743		1446	175	157.336						-10.0939		1446	175	177.337						1.3356		1446	175	178.717							2.12393		1446	175	179.066
1447	175	181.688						3.822		1447	175	157.336						-10.0939		1447	175	177.138						1.22194		1447	175	177.042							1.16688		1447	175	177.579
1448	152	164.626						8.30674		1448	152	164.236						8.04974		1448	152	156.15						2.7302		1448	152	155.897							2.56409		1448	152	156.133
1449	170	182.158						7.15191		1449	170	158.836						-6.56729		1449	170	172.926						1.72112		1449	170	174.247							2.4984		1449	170	174.29
1450	184	188.924						2.67595		1450	184	195.67						6.34245		1450	184	186.407						1.30793		1450	184	184.223							0.121402		1450	184	185.571
1451	267	280.335						4.99429		1451	267	272.418						2.02936		1451	267	273.102						2.28539		1451	267	267.178							0.0668539		1451	267	268.657
1452	278	290.61						4.53597		1452	278	282.364						1.56982		1452	278	282.956						1.78284		1452	278	275.516							-0.893417		1452	278	277.965
1453	294	304.14						3.44898		1453	294	293.596						-0.137517		1453	294	295.37						0.465918		1453	294	290.143							-1.31178		1453	294	293.589
1454	163	168.05						3.09847		1454	163	160.936						-1.2665		1454	163	165.704						1.65865		1454	163	165.618							1.60634		1454	163	166.823
1455	205	212.842						3.82549		1455	205	210.871						2.8638		1455	205	205.261						0.127317		1455	205	206.21							0.590107		1455	205	207.65
1456	177	180.175						1.79393		1456	177	165.399						-6.55435		1456	177	177.917						0.518136		1456	177	183.599							3.72847		1456	177	182.804
1457	166	180.024						8.44804		1457	166	182.015						9.64741		1457	166	234.827						41.4623		1457	166	224.713							35.3694		1457	166	208.727
1458	179	192.959						7.79818		1458	179	187.133						4.54346		1458	179	182.083						1.72257		1458	179	186.139							3.98826		1458	179	185.501
1459	170	170.137						0.0802941		1459	170	180.815						6.36159		1459	170	236.671						39.2183		1459	170	229.247							34.851		1459	170	213.69
1460	186	195.003						4.84005		1460	186	195.268						4.98263		1460	186	187.384						0.744194		1460	186	190.781							2.57029		1460	186	190.797
1461	174	183.874						5.67443		1461	174	186.528						7.20006		1461	174	243.872						40.1566		1461	174	233.642							34.2773		1461	174	218.796
1462	193	204.336						5.87358		1462	193	196.633						1.88264		1462	193	193.48						0.248549		1462	193	196.027							1.56858		1462	193	197.833
1463	184	188.924						2.67595		1463	184	195.67						6.34245		1463	184	187.043						1.65375		1463	184	187.863							2.09932		1463	184	189.044
1464	205	212.842						3.82549		1464	205	210.871						2.8638		1464	205	205.835						0.407415		1464	205	208.723							1.8161		1464	205	209.881
1465	205	213.122						3.96183		1465	205	210.871						2.8638		1465	205	206.325						0.646244		1465	205	212.307							3.56453		1465	205	211.86
1466	214	226.964						6.05806		1466	214	220.022						2.81383		1466	214	218.059						1.89673		1466	214	215.067							0.498561		1466	214	217.13
1467	126	132.588						5.22837		1467	126	171.682						36.2556		1467	126	141.628						12.4029		1467	126	133.524							5.97105		1467	126	129.227
1468	216	222.464						2.99271		1468	216	219.422						1.58407		1468	216	219.255						1.50708		1468	216	219.401							1.57439		1468	216	220.622
1469	212	220.967						4.2296		1469	212	208.771						-1.52321		1469	212	212.458						0.216085		1469	212	214.175							1.02577		1469	212	215.174
1470	246	257.999						4.87764		1470	246	255.855						4.00622		1470	246	254.325						3.38415		1470	246	253.368							2.99532		1470	246	252.469
1471	258	266.343						3.23362		1471	258	264.507						2.5219		1471	258	265.897						3.0607		1471	258	265.976							3.09163		1471	258	265.569
1472	285	304.13						6.71211		1472	285	286.293						0.45386		1472	285	291.039						2.11895		1472	285	296.92							4.18236		1472	285	294.453
1473	288	297.38						3.25677		1473	288	288.305						0.106076		1473	288	292.606						1.59938		1473	288	300.526							4.34917		1473	288	298.02
1474	228	234.302						2.76393		1474	228	224.24						-1.64895		1474	228	228.616						0.27		1474	228	229.494							0.655395		1474	228	231.489
1475	299	308.467						3.1663		1475	299	317.056						6.0387		1475	299	301.66						0.889766		1475	299	307.187							2.73797		1475	299	305.84
1476	338	344.178						1.82788		1476	338	338.631						0.186538		1476	338	325.59						-3.67163		1476	338	307.858							-8.91776		1476	338	310.201
1477	340	349.227						2.71375		1477	340	341.595						0.469147		1477	340	326.51						-3.96768		1477	340	309.742							-8.8995		1477	340	312.206
1478	315	329.485						4.59849		1478	315	279.068						-11.407		1478	315	338.213						7.36914		1478	315	326.659							3.70114		1478	315	318.917
1479	209	214.119						2.44916		1479	209	209.671						0.320957		1479	209	211.465						1.17947		1479	209	210.597							0.764268		1479	209	212.354
1480	274	286.691						4.63184		1480	274	287.421						4.89825		1480	274	276.803						1.02285		1480	274	275.317							0.480591		1480	274	276.981
1481	239	242.286						1.37479		1481	239	244.732						2.3982		1481	239	245.394						2.67552		1481	239	245.953							2.90935		1481	239	245.193
1482	235	272.713						16.0481		1482	235	271.746						15.6365		1482	235	312.756						33.0878		1482	235	285.848							21.6375		1482	235	279.053
1483	260	264.228						1.62625		1483	260	263.234						1.244		1483	260	264.626						1.77923		1483	260	261.699							0.653585		1483	260	262.619
1484	256	276.312						7.93457		1484	256	265.446						3.68977		1484	256	323.261						26.2737		1484	256	298.04							16.422		1484	256	290.667
1485	216	221.483						2.53831		1485	216	218.015						0.93287		1485	216	217.803						0.834583		1485	216	212.205							-1.75714		1485	216	215.918
1486	228	233.788						2.53871		1486	228	224.24						-1.64895		1486	228	228.069						0.0303947		1486	228	228.08							0.0348947		1486	228	229.751
1487	235	242.511						3.19606		1487	235	232.741						-0.961447		1487	235	236.139						0.484851		1487	235	234.398							-0.256085		1487	235	236.534
1488	239	241.142						0.89613		1488	239	241.948						1.23364		1488	239	243.528						1.89452		1488	239	238.785							-0.0900502		1488	239	241.237
1489	283	287.94						1.74558		1489	283	284.721						0.608198		1489	283	285.949						1.04216		1489	283	282.355							-0.227788		1489	283	284.529
1490	290	301.697						4.03336		1490	290	294.796						1.65369		1490	290	294.435						1.52938		1490	290	288.674							-0.457241		1490	290	291.311
1491	242	250.07						3.33461		1491	242	241.048						-0.393223		1491	242	243.899						0.784711		1491	242	239.039							-1.22358		1491	242	241.828
1492	248	261.205						5.3245		1492	248	251.801						1.53274		1492	248	251.987						1.60766		1492	248	244.436							-1.43705		1492	248	247.794
1493	260	263.712						1.4275		1493	260	263.234						1.244		1493	260	264.782						1.83912		1493	260	262.248							0.864646		1493	260	262.865
1494	260	263.594						1.3825		1494	260	259.173						-0.318		1494	260	262.113						0.812769		1494	260	253.693							-2.42564		1494	260	257.918
1495	271	278.28						2.68635		1495	271	271.218						0.0805904		1495	271	275.053						1.49546		1495	271	271.423							0.156199		1495	271	272.917
1496	274	283.994						3.64735		1496	274	288.509						5.29536		1496	274	276.555						0.932518		1496	274	275.522							0.555416		1496	274	275.237
1497	274	284.767						3.92965		1497	274	311.281						13.6064		1497	274	331.596						21.0203		1497	274	309.236							12.8598		1497	274	302.488
1498	292	304.695						4.34743		1498	292	296.367						1.49545		1498	292	297.937						2.03332		1498	292	299.021							2.40434		1498	292	296.77
1499	275	298.852						8.67336		1499	275	310.981						13.0841		1499	275	335.917						22.1518		1499	275	316.019							14.9161		1499	275	310.07
1500	322	334.291						3.81724		1500	322	315.847						-1.91084		1500	322	322.526						0.163509		1500	322	329.36							2.28581		1500	322	326.215
1501	288	295.592						2.63611		1501	288	285.394						-0.905035		1501	288	288.108						0.0375		1501	288	287.465							-0.185937		1501	288	288.11
1502	288	309.587						7.49531		1502	288	307.081						6.62549		1502	288	336.099						16.7009		1502	288	316.824							10.0084		1502	288	309.831
1503	299	311.321						4.12065		1503	299	312.178						4.40739		1503	299	300.652						0.552642		1503	299	304.646							1.88819		1503	299	302.861
1504	280	287.602						2.71491		1504	280	309.481						10.5291		1504	280	336.737						20.2632		1504	280	319.452							14.0898		1504	280	313.257
1505	327	343.435						5.02607		1505	327	314.347						-3.86939		1505	327	324.189						-0.859541		1505	327	331.787							1.46387		1505	327	330.3
1506	209	214.119						2.44916		1506	209	209.671						0.320957		1506	209	211.739						1.31038		1506	209	212.794							1.8155		1506	209	213.341
1507	209	214.119						2.44916		1507	209	209.671						0.320957		1507	209	211.739						1.31038		1507	209	212.794							1.8155		1507	209	213.341
1508	214	228.443						6.74907		1508	214	220.425						3.00215		1508	214	291.809						36.3596		1508	214	267.87							25.173		1508	214	260.638
1509	278	289.521						4.14433		1509	278	286.221						2.95727		1509	278	284.7						2.40993		1509	278	280.253							0.810496		1509	278	281.93
1510	230	238.216						3.57217		1510	230	234.241						1.84374		1510	230	234.325						1.88022		1510	230	230.07							0.0306		1510	230	232.201
1511	290	301.697						4.03336		1511	290	294.796						1.65369		1511	290	295.038						1.73731		1511	290	290.349							0.12029		1511	290	292.799
1512	292	302.774						3.68964		1512	292	296.367						1.49545		1512	292	298.858						2.34863		1512	292	301.533							3.2647		1512	292	299.002
1513	275	298.852						8.67336		1513	275	310.981						13.0841		1513	275	335.988						22.1773		1513	275	317.605							15.4929		1513	275	311.441
1514	299	311.321						4.12065		1514	299	317.056						6.0387		1514	299	301.254						0.753712		1514	299	306.322							2.44868		1514	299	304.35
1515	282	283.102						0.390691		1515	282	308.881						9.53241		1515	282	337.027						19.5131		1515	282	321.68							14.0709		1515	282	315.257
1516	322	334.291						3.81724		1516	322	315.847						-1.91084		1516	322	322.793						0.246242		1516	322	329.89							2.45022		1516	322	326.958
1517	317	328.589						3.65599		1517	317	317.347						0.109495		1517	317	320.831						1.20861		1517	317	326.936							3.13433		1517	317	322.13
1518	292	302.774						3.68964		1518	292	296.367						1.49545		1518	292	298.858						2.34863		1518	292	301.533							3.2647		1518	292	299.002
1519	275	298.852						8.67336		1519	275	310.981						13.0841		1519	275	335.988						22.1773		1519	275	317.605							15.4929		1519	275	311.441
1520	306	317.859						3.87557		1520	306	314.956						2.9267		1520	306	309.133						1.02382		1520	306	309.67							1.19933		1520	306	310.389
1521	306	306.202						0.0658497		1521	306	301.681						-1.41131		1521	306	340.041						11.1244		1521	306	336.135							9.848		1521	306	328.969
1522	334	350.078						4.8137		1522	334	339.274						1.57907		1522	334	331.425						-0.770928		1522	334	333.283							-0.214689		1522	334	337.826
1523	329	338.935						3.01983		1523	329	313.747						-4.63614		1523	329	324.957						-1.22881		1523	329	332.958							1.20292		1523	329	332.306
1524	179	191.035						6.72332		1524	179	178.115						-0.494581		1524	179	181.794						1.56067		1524	179	185.824							3.81218		1524	179	184.258
1525	184	188.924						2.67595		1525	184	195.868						6.44984		1525	184	186.683						1.4581		1525	184	189.455							2.96465		1525	184	188.29
1526	200	208.138						4.069		1526	200	205.16						2.57985		1526	200	204.277						2.1384		1526	200	205.467							2.7336		1526	200	205.296
1527	209	217.44						4.0384		1527	209	214.008						2.39598		1527	209	213.674						2.23622		1527	209	223.025							6.71053		1527	209	219.776
1528	219	229.644						4.86016		1528	219	230.067						5.05338		1528	219	221.889						1.31918		1528	219	230.433							5.22063		1528	219	227.894
1529	251	254.633						1.44761		1529	251	254.962						1.57865		1529	251	256.475						2.18116		1529	251	257.724							2.67882		1529	251	257.549
1530	115	104.707						-8.95022		1530	115	174.982						52.1583		1530	115	142.699						24.0863		1530	115	123.256							7.17903		1530	115	117.898
1531	163	168.567						3.41549		1531	163	160.936						-1.2665		1531	163	165.359						1.44718		1531	163	168.337							3.27401		1531	163	167.311
1532	166	173.42						4.46973		1532	166	160.036						-3.59301		1532	166	168.859						1.72247		1532	166	170.959							2.98749		1532	166	170.081
1533	177	177.188						0.106497		1533	177	156.736						-11.4488		1533	177	177.595						0.336102		1533	177	179.988							1.6879		1533	177	180.08
1534	216	222.273						2.90394		1534	216	219.422						1.58407		1534	216	218.669						1.23583		1534	216	220.525							2.09478		1534	216	218.849
1535	120	120.653						0.544375		1535	120	173.836						44.863		1535	120	141.453						17.8777		1535	120	127.347							6.12255		1535	120	123.619
1536	179	189.972						6.12961		1536	179	178.115						-0.494581		1536	179	181.569						1.43497		1536	179	184.148							2.87594		1536	179	182.77
1537	191	196.619						2.94202		1537	191	193.768						1.44906		1537	191	192.122						0.587592		1537	191	193.259							1.18288		1537	191	192.842
1538	145	146.732						1.19466		1538	145	166.336						14.7142		1538	145	150.64						3.88986		1538	145	148.282							2.2637		1538	145	146.919
1539	159	162.777						2.37516		1539	159	162.136						1.97208		1539	159	161.88						1.81132		1539	159	162.301							2.07592		1539	159	161.866
1540	147	153.419						4.3665		1540	147	165.736						12.7453		1540	147	152.953						4.04939		1540	147	152.498							3.74		1540	147	151.104
1541	156	162.633						4.25208		1541	156	163.036						4.51		1541	156	158.791						1.78904		1541	156	158.842							1.82162		1541	156	158.353
1542	168	168.92						0.54747		1542	168	159.436						-5.09786		1542	168	169.236						0.735536		1542	168	170.321							1.38125		1542	168	170.602
1543	244	249.609						2.29898		1543	244	243.232						-0.314877		1543	244	246.898						1.1877		1543	244	248.893							2.0053		1543	244	248.535
1544	264	269.876						2.22576		1544	264	262.034						-0.744545		1544	264	266.699						1.02239		1544	264	266.233							0.84575		1544	264	267.375
1545	276	289.637						4.94094		1545	276	286.821						3.92072		1545	276	277.069						0.387391		1545	276	275.49							-0.184783		1545	276	277.499
1546	177	180.175						1.79393		1546	177	165.752						-6.35458		1546	177	177.912						0.515085		1546	177	181.402							2.48719		1546	177	181.816
1547	175	182.748						4.42743		1547	175	157.336						-10.0939		1547	175	177.337						1.3356		1547	175	178.717							2.12393		1547	175	179.066
1548	172	181.373						5.44942		1548	172	158.236						-8.00256		1548	172	173.346						0.782791		1548	172	177.194							3.01967		1548	172	176.791
1549	177	178.248						0.705085		1549	177	156.736						-11.4488		1549	177	177.802						0.453051		1549	177	181.663							2.63471		1549	177	181.566
1550	191	196.249						2.74804		1550	191	193.768						1.44906		1550	191	192.882						0.985288		1550	191	196.089							2.66428		1550	191	196.316
1551	196	207.485						5.85995		1551	196	192.268						-1.90423		1551	196	198.213						1.12913		1551	196	198.883							1.47067		1551	196	199.605
1552	191	196.249						2.74804		1552	191	193.768						1.44906		1552	191	192.728						0.904712		1552	191	195.251							2.22584		1552	191	195.573
1553	191	196.249						2.74804		1553	191	193.768						1.44906		1553	191	192.882						0.985288		1553	191	196.089							2.66428		1553	191	196.316
1554	198	199.882						0.950379		1554	198	191.668						-3.19813		1554	198	198.484						0.244545		1554	198	199.055							0.532667		1554	198	200.124
1555	196	207.485						5.85995		1555	196	192.268						-1.90423		1555	196	198.213						1.12913		1555	196	198.883							1.47067		1555	196	199.605
1556	306	315.113						2.9781		1556	306	314.956						2.9267		1556	306	311.037						1.64618		1556	306	315.754							3.18767		1556	306	312.091
1557	278	289.476						4.12797		1557	278	286.893						3.19903		1557	278	285.674						2.76054		1557	278	283.028							1.80848		1557	278	283.911
1558	327	345.795						5.74763		1558	327	322.03						-1.51985		1558	327	324.788						-0.676514		1558	327	329.626							0.803211		1558	327	334.775
1559	283	286.552						1.25521		1559	283	285.393						0.845689		1559	283	288.459						1.9288		1559	283	289.056							2.13984		1559	283	287.466
1560	285	299.261						5.00386		1560	285	284.793						-0.0725263		1560	285	288.414						1.19779		1560	285	288.39							1.18964		1560	285	287.24
1561	260	265.85						2.25		1561	260	263.234						1.244		1561	260	264.005						1.54038		1561	260	259.763							-0.0910154		1561	260	261.381
1562	264	273.25						3.5036		1562	264	262.034						-0.744545		1562	264	265.459						0.552614		1562	264	262.621							-0.522364		1562	264	264.65
1563	237	245.7						3.67099		1563	237	239.427						1.02409		1563	237	242.017						2.11671		1563	237	234.712							-0.965342		1563	237	237.496
1564	264	267.036						1.14981		1564	264	257.973						-2.28288		1564	264	263.019						-0.371591		1564	264	254.643							-3.5445		1564	264	260.696
1565	255	266.46						4.49392		1565	255	260.673						2.22478		1565	255	260.11						2.004		1565	255	249.368							-2.2088		1565	255	253.586
1566	287	300.163						4.58624		1566	287	283.521						-1.21213		1566	287	285.603						-0.48669		1566	287	280.215							-2.36413		1566	287	284.081
1567	209	214.119						2.44916		1567	209	209.671						0.320957		1567	209	211.26						1.08129		1567	209	209.76							0.363589		1567	209	211.61
1568	193	204.027						5.7136		1568	193	193.168						0.0868912		1568	193	193.599						0.31057		1568	193	200.133							3.69578		1568	193	199.31
1569	193	204.027						5.7136		1569	193	193.168						0.0868912		1569	193	193.599						0.31057		1569	193	200.133							3.69578		1569	193	199.31
1570	145	148.621						2.4969		1570	145	165.982						14.4703		1570	145	150.477						3.77752		1570	145	153.226							5.67331		1570	145	149.141
1571	145	148.621						2.4969		1571	145	165.982						14.4703		1571	145	150.477						3.77752		1571	145	153.226							5.67331		1571	145	149.141
1572	214	225.882						5.55234		1572	214	218.813						2.24888		1572	214	216.746						1.28313		1572	214	210.04							-1.8503		1572	214	212.668
1573	232	237.229						2.25399		1573	232	233.641						0.707155		1573	232	234.148						0.925991		1573	232	228.046							-1.7041		1573	232	231.733
1574	230	238.216						3.57217		1574	230	234.241						1.84374		1574	230	233.803						1.65326		1574	230	228.396							-0.697591		1574	230	230.714
1575	239	238.061						-0.392992		1575	239	238.827						-0.0723431		1575	239	241.232						0.933891		1575	239	231.012							-3.3421		1575	239	235.54
1576	244	249.093						2.08719		1576	244	237.327						-2.7348		1576	244	243.482						-0.212459		1576	244	236.986							-2.87439		1576	244	240.612
1577	177	177.188						0.106497		1577	177	156.736						-11.4488		1577	177	177.599						0.338136		1577	177	178.889							1.06725		1577	177	179.585
1578	184	188.924						2.67595		1578	184	195.67						6.34245		1578	184	186.531						1.37543		1578	184	185.061							0.576522		1578	184	186.315
1579	202	211.675						4.78973		1579	202	211.573						4.73921		1579	202	203.955						0.967723		1579	202	200.408							-0.788228		1579	202	203.097
1580	196	204.148						4.15702		1580	196	192.07						-2.00505		1580	196	197.902						0.970255		1580	196	195.848							-0.0775408		1580	196	197.875
1581	237	243.627						2.7961		1581	237	246.003						3.79852		1581	237	244.727						3.26051		1581	237	246.617							4.05762		1581	237	242.406
1582	248	257.821						3.96028		1582	248	255.255						2.92552		1582	248	254.966						2.80887		1582	248	255.792							3.14185		1582	248	252.457
1583	172	183.18						6.5		1583	172	175.793						2.20547		1583	172	172.52						0.302442		1583	172	186.269							8.2958		1583	172	178.224
1584	189	196.241						3.83122		1584	189	195.024						3.18741		1584	189	190.996						1.05619		1584	189	197.191							4.33365		1584	189	190.788
1585	246	256.706						4.35183		1585	246	255.855						4.00622		1585	246	254.085						3.28646		1585	246	253.945							3.22959		1585	246	250.451
1586	267	276.743						3.64925		1586	267	273.091						2.28109		1586	267	275.083						3.0273		1586	267	273.041							2.26272		1586	267	270.851
1587	264	266.285						0.865436		1587	264	262.707						-0.489962		1587	264	267.589						1.35955		1587	264	269.581							2.11418		1587	264	267.337
1588	269	281.165						4.52221		1588	269	272.49						1.29758		1588	269	275.668						2.47885		1588	269	274.051							1.87771		1588	269	272.114
1589	283	286.552						1.25521		1589	283	285.393						0.845689		1589	283	287.341						1.53382		1589	283	285.994							1.05784		1589	283	284.988
1590	253	261.973						3.54674		1590	253	255.035						0.80415		1590	253	257.139						1.63601		1590	253	260.406							2.92736		1590	253	257.287
1591	285	303.428						6.46579		1591	285	291.211						2.17944		1591	285	292.584						2.66116		1591	285	301.628							5.8344		1591	285	294.659
1592	267	276.743						3.64925		1592	267	273.091						2.28109		1592	267	273.797						2.54562		1592	267	269.691							1.00778		1592	267	267.877
1593	297	312.506						5.22079		1593	297	317.696						6.96835		1593	297	301.932						1.66061		1593	297	308.372							3.82895		1593	297	302.553
1594	172	181.633						5.60058		1594	172	175.793						2.20547		1594	172	172.346						0.20093		1594	172	184.593							7.32147		1594	172	176.737
1595	274	282.642						3.15392		1595	274	284.236						3.73584		1595	274	277.255						1.18807		1595	274	276.991							1.09147		1595	274	275.455
1596	232	235.793						1.63481		1596	232	236.05						1.74547		1596	232	235.906						1.68362		1596	232	238.535							2.81687		1596	232	234.905
1597	246	259.276						5.39685		1597	246	255.183						3.73301		1597	246	253.192						2.92354		1597	246	251.17							2.10178		1597	246	248.47
1598	200	205.135						2.5675		1598	200	201.495						0.7475		1598	200	202.227						1.11375		1598	200	195.964							-2.01807		1598	200	196.619
1599	294	300.997						2.38002		1599	294	294.268						0.0910884		1599	294	296.807						0.954796		1599	294	293.493							-0.172429		1599	294	293.551
1600	338	347.341						2.76346		1600	338	375.479						11.0885		1600	338	331.796						-1.83541		1600	338	331.374							-1.96033		1600	338	339.614
1601	237	246.594						4.0481		1601	237	245.332						3.51549		1601	237	243.246						2.63544		1601	237	241.096							1.72841		1601	237	239.191
1602	237	246.594						4.0481		1602	237	245.332						3.51549		1602	237	243.246						2.63544		1602	237	241.096							1.72841		1602	237	239.191
1603	244	249.987						2.45348		1603	244	243.232						-0.314877		1603	244	246.182						0.894098		1603	244	247.559							1.45852		1603	244	246.025
1604	244	249.987						2.45348		1604	244	243.232						-0.314877		1604	244	246.182						0.894098		1604	244	247.559							1.45852		1604	244	246.025
1605	294	303.536						3.24337		1605	294	295.767						0.600918		1605	294	300.342						2.15724		1605	294	303.984							3.39584		1605	294	299.735
1606	294	303.536						3.24337		1606	294	295.767						0.600918		1606	294	300.342						2.15724		1606	294	303.984							3.39584		1606	294	299.735
1607	242	250.593						3.55083		1607	242	241.048						-0.393223		1607	242	244.576						1.06438		1607	242	241.895							-0.0434132		1607	242	243.038
1608	267	280.325						4.99064		1608	267	276.275						3.47397		1608	267	274.817						2.92787		1608	267	271.709							1.7638		1608	267	271.354
1609	304	315.534						3.79416		1609	304	315.556						3.80122		1609	304	310.198						2.03891		1609	304	313.907							3.25897		1609	304	310.085
1610	290	308.626						6.42267		1610	290	306.481						5.68324		1610	290	337.426						16.3539		1610	290	327.099							12.7929		1610	290	319.846
1611	304	315.534						3.79416		1611	304	315.556						3.80122		1611	304	310.198						2.03891		1611	304	313.907							3.25897		1611	304	310.085
1612	285	302.219						6.04158		1612	285	284.121						-0.308351		1612	285	287.525						0.886105		1612	285	285.672							0.235853		1612	285	286.753
1613	306	315.113						2.9781		1613	306	314.956						2.9267		1613	306	311.037						1.64618		1613	306	315.754							3.18767		1613	306	312.091
1614	280	288.011						2.86116		1614	280	309.481						10.5291		1614	280	336.269						20.096		1614	280	319.705							14.1802		1614	280	313.02
1615	288	295.469						2.59323		1615	288	283.221						-1.65931		1615	288	288.503						0.174688		1615	288	287.601							-0.138479		1615	288	288.832
1616	306	315.113						2.9781		1616	306	314.956						2.9267		1616	306	311.037						1.64618		1616	306	315.754							3.18767		1616	306	312.091
1617	280	288.011						2.86116		1617	280	309.481						10.5291		1617	280	336.269						20.096		1617	280	319.705							14.1802		1617	280	313.02
1618	306	315.113						2.9781		1618	306	314.956						2.9267		1618	306	311.037						1.64618		1618	306	315.754							3.18767		1618	306	312.091
1619	306	315.113						2.9781		1619	306	314.956						2.9267		1619	306	311.037						1.64618		1619	306	315.754							3.18767		1619	306	312.091
1620	313	319.24						1.99361		1620	313	312.856						-0.0461022		1620	313	313.059						0.0189776		1620	313	319.704							2.142		1620	313	316.695
1621	308	310.613						0.848377		1621	308	314.356						2.06354		1621	308	311.018						0.979773		1621	308	315.089							2.30162		1621	308	311.867
1622	313	319.24						1.99361		1622	313	312.856						-0.0461022		1622	313	313.059						0.0189776		1622	313	319.704							2.142		1622	313	316.695
1623	308	310.613						0.848377		1623	308	314.356						2.06354		1623	308	311.018						0.979773		1623	308	315.089							2.30162		1623	308	311.867
1624	218	229.151						5.11502		1624	218	227.24						4.23872		1624	218	219.613						0.739817		1624	218	220.122							0.973211		1624	218	221.387
1625	218	229.151						5.11502		1625	218	227.24						4.23872		1625	218	219.613						0.739817		1625	218	220.122							0.973211		1625	218	221.387
1626	206	204.973						-0.498544		1626	206	222.825						8.16728		1626	206	283.502						37.6222		1626	206	265.862							29.0591		1626	206	258.408
1627	228	236.645						3.79167		1627	228	227.367						-0.277675		1627	228	229.04						0.456316		1627	228	232.762							2.08876		1627	228	232.223
1628	230	238.216						3.57217		1628	230	234.241						1.84374		1628	230	233.803						1.65326		1628	230	228.396							-0.697591		1628	230	230.714
1629	230	238.216						3.57217		1629	230	234.241						1.84374		1629	230	233.803						1.65326		1629	230	228.396							-0.697591		1629	230	230.714
1630	219	222.487						1.59235		1630	219	218.925						-0.0344292		1630	219	294.009						34.2505		1630	219	271.303							23.8824		1630	219	263.824
1631	235	243.473						3.60543		1631	235	235.15						0.063617		1631	235	236.685						0.716936		1631	235	237.404							1.02304		1631	235	237.517
1632	232	235.819						1.64601		1632	232	233.641						0.707155		1632	232	234.597						1.11957		1632	232	230.243							-0.757526		1632	232	232.72
1633	251	255.079						1.625		1633	251	253.683						1.069		1633	251	254.847						1.53251		1633	251	252.724							0.686773		1633	251	253.833
1634	251	254.516						1.401		1634	251	250.901						-0.0393625		1634	251	252.21						0.481912		1634	251	244.142							-2.73246		1634	251	248.14
1635	248	261.829						5.57611		1635	248	254.583						2.65452		1635	248	252.991						2.01266		1635	248	248.282							0.113516		1635	248	249.523
1636	228	234.302						2.76393		1636	228	223.03						-2.17978		1636	228	226.12						-0.824605		1636	228	220.307							-3.37405		1636	228	224.054
1637	212	220.629						4.07017		1637	212	208.771						-1.52321		1637	212	211.431						-0.268302		1637	212	209.177							-1.33177		1637	212	211.458
1638	230	238.216						3.57217		1638	230	234.241						1.84374		1638	230	233.542						1.54017		1638	230	227.557							-1.06213		1638	230	229.97
1639	214	225.882						5.55234		1639	214	218.813						2.24888		1639	214	217.056						1.42822		1639	214	212.237							-0.823626		1639	214	213.655
1640	235	242.573						3.22234		1640	235	232.741						-0.961447		1640	235	235.231						0.0984255		1640	235	231.335							-1.55951		1640	235	234.055
1641	223	233.926						4.89978		1641	223	224.53						0.686143		1641	223	225.129						0.954888		1641	223	219.565							-1.54052		1641	223	221.7
1642	255	266.46						4.49392		1642	255	257.551						1.00024		1642	255	257.684						1.05247		1642	255	242.665							-4.8372		1642	255	247.636
1643	267	271.911						1.83923		1643	267	263.252						-1.40371		1643	267	232.6						-12.8838		1643	267	226.435							-15.193		1643	267	234.683
1644	278	289.521						4.14433		1644	278	286.221						2.95727		1644	278	283.766						2.07421		1644	278	277.741							-0.0931942		1644	278	279.7
1645	250	261.632						4.6527		1645	250	267.246						6.89832		1645	250	320.601						28.2406		1645	250	290.437							16.1748		1645	250	283.958
1646	338	347.708						2.87212		1646	338	376.119						11.2777		1646	338	331.247						-1.99784		1646	338	325.213							-3.78305		1646	338	328.539
1647	363	354.332						-2.38781		1647	363	367.979						1.37163		1647	363	344.731						-5.03281		1647	363	348.96							-3.86785		1647	363	357.026
1648	228	234.302						2.76393		1648	228	223.03						-2.17978		1648	228	226.12						-0.824605		1648	228	220.307							-3.37405		1648	228	224.054
1649	212	220.629						4.07017		1649	212	208.771						-1.52321		1649	212	211.431						-0.268302		1649	212	209.177							-1.33177		1649	212	211.458
1650	230	238.216						3.57217		1650	230	234.241						1.84374		1650	230	233.542						1.54017		1650	230	227.557							-1.06213		1650	230	229.97
1651	214	225.882						5.55234		1651	214	218.813						2.24888		1651	214	217.056						1.42822		1651	214	212.237							-0.823626		1651	214	213.655
1652	235	242.573						3.22234		1652	235	232.741						-0.961447		1652	235	235.231						0.0984255		1652	235	231.335							-1.55951		1652	235	234.055
1653	223	233.926						4.89978		1653	223	224.53						0.686143		1653	223	225.129						0.954888		1653	223	219.565							-1.54052		1653	223	221.7
1654	255	266.46						4.49392		1654	255	257.551						1.00024		1654	255	257.684						1.05247		1654	255	242.665							-4.8372		1654	255	247.636
1655	202	211.945						4.92327		1655	202	211.573						4.73921		1655	202	203.867						0.924505		1655	202	199.309							-1.33206		1655	202	202.603
1656	216	222.464						2.99271		1656	216	219.422						1.58407		1656	216	218.885						1.33542		1656	216	218.274							1.05258		1656	216	219.379
1657	195	206.154						5.72		1657	195	194.197						-0.412		1657	195	272.143						39.5608		1657	195	259.477							33.0653		1657	195	245.142
1658	202	211.945						4.92327		1658	202	211.573						4.73921		1658	202	203.867						0.924505		1658	202	199.309							-1.33206		1658	202	202.603
1659	225	230.174						2.29956		1659	225	225.14						0.0624		1659	225	227.102						0.934		1659	225	225.601							0.267013		1659	225	227.425
1660	294	302.388						2.85315		1660	294	293.596						-0.137517		1660	294	294.016						0.0055102		1660	294	286.504							-2.54965		1660	294	290.117
1661	294	302.388						2.85315		1661	294	293.596						-0.137517		1661	294	294.33						0.112347		1661	294	287.341							-2.26482		1661	294	290.862
1662	308	323.863						5.15041		1662	308	306.817						-0.384091		1662	308	304.846						-1.0239		1662	308	296.589							-3.70479		1662	308	299.387
1663	308	323.863						5.15041		1663	308	306.817						-0.384091		1663	308	305.44						-0.831039		1663	308	297.647							-3.36136		1663	308	300.302
1664	246	260.664						5.96098		1664	246	256.462						4.25301		1664	246	254.053						3.27366		1664	246	252.009							2.44261		1664	246	252.225
1665	175	182.748						4.42743		1665	175	157.336						-10.0939		1665	175	177.438						1.3932		1665	175	180.653							3.23019		1665	175	180.305
1666	182	186.209						2.3125		1666	182	196.27						7.84071		1666	182	182.793						0.435659		1666	182	187.808							3.19114		1666	182	187.831
1667	191	196.249						2.74804		1667	191	193.768						1.44906		1667	191	192.882						0.985288		1667	191	196.089							2.66428		1667	191	196.316
1668	196	207.485						5.85995		1668	196	192.268						-1.90423		1668	196	198.213						1.12913		1668	196	198.883							1.47067		1668	196	199.605
1669	223	234.892						5.33262		1669	223	225.543						1.14027		1669	223	225.576						1.15507		1669	223	219.36							-1.63246		1669	223	223.444
1670	225	230.392						2.39633		1670	225	224.943						-0.0254222		1670	225	226.089						0.484		1670	225	220.369							-2.05813		1670	225	224.706
1671	196	204.382						4.2764		1671	196	192.268						-1.90423		1671	196	197.721						0.877959		1671	196	196.369							0.188388		1671	196	197.374
1672	193	200.927						4.10712		1672	193	193.168						0.0868912		1672	193	193.302						0.156684		1672	193	197.098							2.1235		1672	193	197.579
1673	216	221.483						2.53831		1673	216	218.015						0.93287		1673	216	217.803						0.834583		1673	216	212.205							-1.75714		1673	216	215.918
1674	221	227.302						2.85147		1674	221	226.143						2.32706		1674	221	224.355						1.51819		1674	221	215.837							-2.33631		1674	221	219.95
1675	198	199.882						0.950379		1675	198	191.668						-3.19813		1675	198	198.484						0.244545		1675	198	199.055							0.532667		1675	198	200.124
1676	202	211.913						4.90718		1676	202	211.771						4.83703		1676	202	204.33						1.15351		1676	202	203.442							0.714		1676	202	204.827
1677	260	261.843						0.70875		1677	260	263.906						1.5025		1677	260	266.017						2.31438		1677	260	265.861							2.2542		1677	260	265.591
1678	306	315.113						2.9781		1678	306	314.956						2.9267		1678	306	310.754						1.55353		1678	306	314.917							2.914		1678	306	311.348
1679	228	234.302						2.76393		1679	228	224.24						-1.64895		1679	228	228.562						0.246316		1679	228	228.684							0.300184		1679	228	231.492
1680	200	208.138						4.069		1680	200	205.16						2.57985		1680	200	204.465						2.23245		1680	200	206.305							3.15231		1680	200	206.04
1681	145	148.621						2.4969		1681	145	165.982						14.4703		1681	145	150.477						3.77752		1681	145	153.226							5.67331		1681	145	149.141
1682	147	144.121						-1.95884		1682	147	165.382						12.5048		1682	147	152.706						3.88163		1682	147	154.927							5.39282		1682	147	151.094
1683	177	178.248						0.705085		1683	177	156.736						-11.4488		1683	177	177.805						0.454576		1683	177	180.565							2.01407		1683	177	181.074
1684	177	178.248						0.705085		1684	177	156.736						-11.4488		1684	177	177.7						0.395593		1684	177	179.727							1.54095		1684	177	180.329
1685	175	181.688						3.822		1685	175	157.336						-10.0939		1685	175	177.138						1.22194		1685	175	177.042							1.16688		1685	175	177.579
1686	214	226.22						5.71028		1686	214	218.813						2.24888		1686	214	217.615						1.68939		1686	214	213.391							-0.284551		1686	214	215.643
1687	214	226.964						6.05806		1687	214	220.022						2.81383		1687	214	218.059						1.89673		1687	214	215.067							0.498561		1687	214	217.13
1688	267	282.655						5.86339		1688	267	272.418						2.02936		1688	267	272.45						2.04135		1688	267	265.243							-0.658225		1688	267	267.42
1689	262	274.509						4.77452		1689	262	262.634						0.242137		1689	262	264.579						0.98416		1689	262	260.773							-0.468344		1689	262	262.644
1690	288	297.913						3.44184		1690	288	283.221						-1.65931		1690	288	286.635						-0.474062		1690	288	282.81							-1.802		1690	288	286.385
1691	239	241.2						0.920607		1691	239	241.948						1.23364		1691	239	242.841						1.6072		1691	239	236.56							-1.02085		1691	239	239.503
1692	255	268.78						5.40392		1692	255	264.734						3.81741		1692	255	262.142						2.80059		1692	255	255.986							0.3868		1692	255	257.296
1693	251	254.516						1.401		1693	251	250.901						-0.0393625		1693	251	252.501						0.598088		1693	251	244.98							-2.39842		1693	251	248.882
1694	271	282.577						4.27177		1694	271	271.218						0.0805904		1694	271	274.23						1.19192		1694	271	268.939							-0.760672		1694	271	271.432
1695	205	212.608						3.71134		1695	205	207.01						0.98039		1695	205	204.33						-0.326634		1695	205	200.662							-2.11613		1695	205	203.688
1696	207	214.449						3.59855		1696	207	210.073						1.48464		1696	207	209.551						1.23217		1696	207	202.364							-2.23957		1696	207	205.641
1697	207	214.683						3.71159		1697	207	210.271						1.5801		1697	207	210.181						1.53652		1697	207	206.236							-0.369072		1697	207	208.117
1698	202	208.809						3.37067		1698	202	208.107						3.02347		1698	202	203.788						0.885297		1698	202	200.93							-0.529693		1698	202	202.596
1699	230	238.216						3.57217		1699	230	234.241						1.84374		1699	230	234.063						1.76674		1699	230	229.233							-0.333496		1699	230	231.457
1700	260	263.133						1.205		1700	260	259.173						-0.318		1700	260	262.554						0.982385		1700	260	254.819							-1.99253		1700	260	259.16
1701	260	265.187						1.995		1701	260	259.173						-0.318		1701	260	260.992						0.381462		1701	260	250.109							-3.80421		1701	260	255.941
1702	246	259.621						5.53689		1702	246	252.401						2.60211		1702	246	250.7						1.91049		1702	246	241.202							-1.95044		1702	246	244.798
1703	334	352.382						5.50359		1703	334	333.583						-0.12494		1703	334	329.963						-1.2088		1703	334	327.077							-2.07268		1703	334	335.199
1704	274	265.004						-3.28321		1704	274	273.141						-0.313613		1704	274	273.563						-0.159307		1704	274	265.979							-2.92747		1704	274	269.771
1705	329	340.031						3.35274		1705	329	307.833						-6.43362		1705	329	318.57						-3.17024		1705	329	312.04							-5.15488		1705	329	318.584
1706	283	289.51						2.30027		1706	283	284.721						0.608198		1706	283	284.768						0.624912		1706	283	278.799							-1.48459		1706	283	280.285
1707	347	351.68						1.3487		1707	347	357.007						2.88398		1707	347	333.469						-3.89931		1707	347	331.89							-4.35455		1707	347	339.497
1708	342	361.123						5.59152		1708	342	290.881						-14.947		1708	342	335.8						-1.81289		1708	342	357.259							4.46175		1708	342	348.702
1709	347	351.68						1.3487		1709	347	357.007						2.88398		1709	347	333.469						-3.89931		1709	347	331.89							-4.35455		1709	347	339.497
1710	342	361.123						5.59152		1710	342	290.881						-14.947		1710	342	335.8						-1.81289		1710	342	357.259							4.46175		1710	342	348.702
1711	223	234.937						5.35303		1711	223	225.74						1.22888		1711	223	226.353						1.50377		1711	223	225.483							1.11331		1711	223	225.388
1712	223	234.937						5.35303		1712	223	225.74						1.22888		1712	223	226.353						1.50377		1712	223	225.483							1.11331		1712	223	225.388
1713	285	302.219						6.04158		1713	285	284.121						-0.308351		1713	285	285.66						0.231474		1713	285	280.646							-1.52785		1713	285	282.29
1714	338	343.382						1.59231		1714	338	346.333						2.46538		1714	338	330.125						-2.32988		1714	338	326.064							-3.53137		1714	338	334.167
1715	331	309.017						-6.64139		1715	331	294.181						-11.1234		1715	331	338.307						2.20758		1715	331	350.874							6.00413		1715	331	342.545
1716	131	134.799						2.90019		1716	131	170.536						30.1798		1716	131	142.645						8.88939		1716	131	135.219							3.2204		1716	131	132.022
1717	136	140.609						3.3886		1717	136	168.682						24.0309		1717	136	144.859						6.51375		1717	136	143.388							5.43225		1717	136	138.473
1718	221	227.932						3.13676		1718	221	229.467						3.83118		1718	221	227.425						2.90729		1718	221	230.46							4.28077		1718	221	228.359
1719	244	249.018						2.05656		1719	244	243.232						-0.314877		1719	244	247.138						1.28619		1719	244	251.143							2.92748		1719	244	248.004
1720	253	264.944						4.72085		1720	253	253.083						0.0328854		1720	253	256.236						1.27885		1720	253	257.633							1.83116		1720	253	255.304
1721	172	181.633						5.60058		1721	172	175.793						2.20547		1721	172	172.346						0.20093		1721	172	184.593							7.32147		1721	172	176.737
1722	320	338.385						5.74539		1722	320	310.756						-2.88884		1722	320	318.411						-0.496688		1722	320	316.673							-1.03976		1722	320	318.028
1723	221	226.671						2.56618		1723	221	226.34						2.41647		1723	221	225.821						2.18158		1723	221	225.543							2.05569		1723	221	223.872
1724	239	240.791						0.749268		1724	239	241.948						1.23364		1724	239	243.157						1.73937		1724	239	239.36							0.150653		1724	239	239.218
1725	221	226.671						2.56618		1725	221	226.34						2.41647		1725	221	226.072						2.2952		1725	221	226.382							2.43508		1725	221	224.616
1726	244	249.018						2.05656		1726	244	243.232						-0.314877		1726	244	247.138						1.28619		1726	244	251.143							2.92748		1726	244	248.004
1727	253	264.944						4.72085		1727	253	253.083						0.0328854		1727	253	256.236						1.27885		1727	253	257.633							1.83116		1727	253	255.304
1728	244	249.018						2.05656		1728	244	243.232						-0.314877		1728	244	246.843						1.1652		1728	244	250.306							2.58428		1728	244	247.26
1729	283	290.176						2.53569		1729	283	286.894						1.3758		1729	283	289.21						2.19435		1729	283	291.774							3.10037		1729	283	287.953
1730	297	310.634						4.59049		1730	297	317.656						6.95478		1730	297	300.952						1.33061		1730	297	304.555							2.54382		1730	297	301.571
1731	297	310.634						4.59049		1731	297	317.656						6.95478		1731	297	300.952						1.33061		1731	297	304.555							2.54382		1731	297	301.571
1732	264	279.545						5.88816		1732	264	266.98						1.12864		1732	264	267.591						1.36023		1732	264	271.696							2.91511		1732	264	266.084
1733	382	377.58						-1.15707		1733	382	362.279						-5.16257		1733	382	350.717						-8.18929		1733	382	349.491							-8.51032		1733	382	357.148
1734	221	226.6						2.53382		1734	221	225.13						1.86882		1734	221	224.119						1.41109		1734	221	218.608							-1.08231		1734	221	218.919
1735	228	234.11						2.67982		1735	228	224.24						-1.64895		1735	228	226.257						-0.764605		1735	228	223.397							-2.01897		1735	228	224.267
1736	170	180.611						6.24191		1736	170	158.482						-6.77529		1736	170	171.989						1.17		1736	170	168.3							-1.0002		1736	170	166.843
1737	244	249.018						2.05656		1737	244	243.232						-0.314877		1737	244	247.138						1.28619		1737	244	251.143							2.92748		1737	244	248.004
1738	253	264.944						4.72085		1738	253	253.083						0.0328854		1738	253	256.236						1.27885		1738	253	257.633							1.83116		1738	253	255.304
1739	290	302.844						4.42897		1739	290	299.88						3.4069		1739	290	299.803						3.38028		1739	290	303.639							4.70326		1739	290	298.698
1740	269	284.756						5.85725		1740	269	271.818						1.04773		1740	269	273.68						1.73978		1740	269	268.188							-0.301829		1740	269	269.92
1741	255	267.158						4.76794		1741	255	264.734						3.81741		1741	255	262.45						2.92165		1741	255	257.084							0.8172		1741	255	257.789
1742	189	190.706						0.902778		1742	189	195.024						3.18741		1742	189	190.079						0.570952		1742	189	191.327							1.23102		1742	189	185.582
1743	251	253.467						0.982769		1743	251	250.901						-0.0393625		1743	251	252.494						0.595219		1743	251	244.458							-2.60649		1743	251	249.383
1744	258	276.333						7.10591		1744	258	259.773						0.687287		1744	258	261.82						1.48081		1744	258	253.26							-1.83719		1744	258	257.65
1745	274	286.691						4.63184		1745	274	287.421						4.89825		1745	274	276.803						1.02285		1745	274	275.317							0.480591		1745	274	276.981
1746	258	266.343						3.23362		1746	258	264.507						2.5219		1746	258	264.669						2.58488		1746	258	262.626							1.79291		1746	258	262.594
1747	294	304.14						3.44898		1747	294	293.596						-0.137517		1747	294	295.37						0.465918		1747	294	290.143							-1.31178		1747	294	293.589
1748	232	237.229						2.25399		1748	232	233.641						0.707155		1748	232	234.407						1.03772		1748	232	228.884							-1.34315		1748	232	232.477
1749	281	292.398						4.05614		1749	281	285.993						1.77698		1749	281	285.245						1.51078		1749	281	281.058							0.0206904		1749	281	282.769
1750	278	288.244						3.68489		1750	278	283.036						1.81158		1750	278	283.313						1.91104		1750	278	276.615							-0.498259		1750	278	278.458
1751	205	212.842						3.82549		1751	205	210.871						2.8638		1751	205	205.835						0.407415		1751	205	208.723							1.8161		1751	205	209.881
1752	260	261.843						0.70875		1752	260	263.906						1.5025		1752	260	265.245						2.01738		1752	260	263.635							1.39818		1752	260	263.856
1753	133	138.132						3.85846		1753	133	169.582						27.5053		1753	133	143.558						7.93827		1753	133	138.858							4.40441		1753	133	135.212
1754	327	344.297						5.28945		1754	327	310.946						-4.90939		1754	327	317.791						-2.81615		1754	327	305.603							-6.54328		1754	327	307.751
1755	331	335.297						1.29804		1755	331	309.746						-6.42106		1755	331	318.542						-3.76369		1755	331	306.36							-7.44415		1755	331	308.553
1756	292	299.641						2.6167		1756	292	298.958						2.38274		1756	292	296.65						1.59257		1756	292	293.666							0.570432		1756	292	295.023
1757	294	305.651						3.96301		1757	294	298.358						1.48218		1757	294	298.37						1.48653		1757	294	298.026							1.36937		1757	294	299.261
1758	347	360.491						3.88782		1758	347	357.007						2.88398		1758	347	334.828						-3.50767		1758	347	335.317							-3.36688		1758	347	342.004
1759	350	353.741						1.06879		1759	350	356.107						1.74497		1759	350	335.38						-4.17703		1759	350	336.041							-3.9882		1759	350	342.707
1760	334	342.993						2.69244		1760	334	338.402						1.3179		1760	334	328.789						-1.56018		1760	334	322.089							-3.56603		1760	334	328.765
1761	299	305.952						2.325		1761	299	316.833						5.96435		1761	299	299.875						0.292575		1761	299	300.966							0.657371		1761	299	302.602
1762	189	197.3						4.3918		1762	189	194.368						2.84005		1762	189	191.307						1.22048		1762	189	188.377							-0.329746		1762	189	189.104
1763	184	188.924						2.67595		1763	184	195.868						6.44984		1763	184	186.591						1.40821		1763	184	187.258							1.77059		1763	184	187.303
1764	198	199.823						0.920833		1764	198	191.668						-3.19813		1764	198	198.538						0.271818		1764	198	200.963							1.49652		1764	198	200.615
1765	196	204.483						4.32781		1765	196	192.268						-1.90423		1765	196	197.404						0.716327		1765	196	194.693							-0.666643		1765	196	195.887
1766	207	214.621						3.68176		1766	207	210.271						1.5801		1766	207	210.111						1.50304		1766	207	207.308							0.148812		1766	207	207.863
1767	283	287.898						1.73065		1767	283	285.393						0.845689		1767	283	286.13						1.10608		1767	283	282.905							-0.0335194		1767	283	284.776
1768	292	297.155						1.76524		1768	292	294.868						0.982123		1768	292	294.269						0.777021		1768	292	287.719							-1.46608		1768	292	290.589
1769	159	164.073						3.19072		1769	159	161.782						1.74969		1769	159	161.96						1.8617		1769	159	167.561							5.38419		1769	159	165.332
1770	161	168.091						4.40466		1770	161	161.182						0.113043		1770	161	165.085						2.53733		1770	161	169.263							5.13231		1770	161	167.286
1771	170	182.158						7.15191		1771	170	158.482						-6.77529		1771	170	172.928						1.72218		1771	170	179.191							5.4066		1771	170	176.512
1772	166	174.967						5.40166		1772	166	159.682						-3.80602		1772	166	168.925						1.76205		1772	166	175.641							5.80786		1772	166	172.553
1773	184	188.924						2.67595		1773	184	195.868						6.44984		1773	184	187.111						1.69092		1773	184	192.517							4.6288		1773	184	190.768
1774	161	168.091						4.40466		1774	161	161.182						0.113043		1774	161	165.085						2.53733		1774	161	169.263							5.13231		1774	161	167.286
1775	163	170.114						4.36457		1775	163	160.582						-1.48344		1775	163	165.549						1.56368		1775	163	171.948							5.48985		1775	163	170.036
1776	177	178.248						0.705085		1776	177	156.382						-11.6486		1776	177	177.759						0.428644		1776	177	184.67							4.33356		1776	177	182.551
1777	166	174.967						5.40166		1777	166	159.682						-3.80602		1777	166	168.925						1.76205		1777	166	175.641							5.80786		1777	166	172.553
1778	186	195.003						4.84005		1778	186	195.268						4.98263		1778	186	187.376						0.739839		1778	186	192.689							3.59632		1778	186	191.287
1779	221	227.022						2.725		1779	221	225.13						1.86882		1779	221	224.95						1.78738		1779	221	219.941							-0.479077		1779	221	221.428
1780	225	230.112						2.27211		1780	225	225.14						0.0624		1780	225	226.954						0.8684		1780	225	225.313							0.139173		1780	225	226.928
1781	175	182.748						4.42743		1781	175	156.982						-10.296		1781	175	177.5						1.42869		1781	175	184.498							5.42757		1781	175	182.032
1782	186	195.003						4.84005		1782	186	195.268						4.98263		1782	186	187.651						0.887903		1782	186	194.365							4.49732		1782	186	192.774
1783	168	170.467						1.4683		1783	168	159.082						-5.30833		1783	168	169.426						0.848571		1783	168	178.326							6.14671		1783	168	175.303
1784	232	236.309						1.85754		1784	232	233.641						0.707155		1784	232	234.453						1.0575		1784	232	231.134							-0.373267		1784	232	231.945
1785	221	226.262						2.38088		1785	221	225.13						1.86882		1785	221	223.879						1.30276		1785	221	217.771							-1.46123		1785	221	218.176
1786	228	234.11						2.67982		1786	228	224.24						-1.64895		1786	228	226.998						-0.439342		1786	228	225.909							-0.917105		1786	228	226.498
1787	184	188.199						2.28207		1787	184	195.868						6.44984		1787	184	186.165						1.17685		1787	184	191.184							3.90427		1787	184	188.259
1788	205	212.654						3.73354		1788	205	210.871						2.8638		1788	205	204.446						-0.27		1788	205	206.785							0.870732		1788	205	205.631
1789	216	222.038						2.7956		1789	216	219.224						1.49259		1789	216	218.407						1.11458		1789	216	218.068							0.957194		1789	216	218.112
1790	207	214.491						3.61896		1790	207	210.271						1.5801		1790	207	209.825						1.36478		1790	207	208.487							0.718435		1790	207	207.585
1791	244	249.018						2.05656		1791	244	243.232						-0.314877		1791	244	246.549						1.04459		1791	244	249.467							2.24066		1791	244	246.516
1792	242	250.054						3.32789		1792	242	243.832						0.756901		1792	242	245.987						1.64752		1792	242	248.459							2.66886		1792	242	245.254
1793	228	236.258						3.62204		1793	228	227.367						-0.277675		1793	228	228						0		1793	228	231.402							1.49197		1793	228	228.967
1794	354	372.941						5.35056		1794	354	370.679						4.71158		1794	354	341.786						-3.45025		1794	354	341.893							-3.42017		1794	354	350.319
1795	186	194.278						4.4504		1795	186	195.268						4.98263		1795	186	186.844						0.453871		1795	186	193.87							4.23135		1795	186	191.009
1796	202	211.721						4.81225		1796	202	211.771						4.83703		1796	202	203.698						0.840743		1796	202	204.855							1.41336		1796	202	203.552
1797	209	213.927						2.35742		1797	209	209.671						0.320957		1797	209	210.508						0.721722		1797	209	210.335							0.638842		1797	209	209.591
1798	242	251.022						3.7281		1798	242	243.832						0.756901		1798	242	245.331						1.3764		1798	242	245.712							1.53379		1798	242	244.019
1799	288	296.135						2.82457		1799	288	285.394						-0.905035		1799	288	290.95						1.02437		1799	288	295.263							2.52202		1799	288	291.542
1800	301	317.237						5.39435		1800	301	322.147						7.02561		1800	301	303.225						0.739136		1800	301	310.68							3.21588		1800	301	305.574
1801	200	201.615						0.807625		1801	200	181.535						-9.2326		1801	200	180.001						-9.99945		1801	200	174.377							-12.8117		1801	200	180.797
1802	235	242.881						3.35372		1802	235	238.271						1.39183		1802	235	237.941						1.25157		1802	235	243.817							3.75186		1802	235	239.958
1803	239	242.094						1.29456		1803	239	244.732						2.3982		1803	239	244.382						2.25188		1803	239	243.782							2.00074		1803	239	241.941
1804	248	260.789						5.15675		1804	248	254.583						2.65452		1804	248	254.376						2.57081		1804	248	253.855							2.36081		1804	248	251.22
1805	230	238.45						3.67391		1805	230	236.65						2.89109		1805	230	235.636						2.45035		1805	230	238.363							3.63608		1805	230	234.386
1806	235	242.881						3.35372		1806	235	238.271						1.39183		1806	235	237.662						1.13285		1806	235	242.978							3.39508		1806	235	239.215
1807	262	276.453						5.51632		1807	262	267.58						2.12962		1807	262	267.233						1.99752		1807	262	270.714							3.3259		1807	262	265.569
1808	269	283.437						5.36673		1808	269	276.762						2.88561		1808	269	277.593						3.1945		1808	269	280.381							4.23091		1808	269	275.326
1809	262	275.53						5.16403		1809	262	267.58						2.12962		1809	262	268.519						2.48805		1809	262	274.065							4.60479		1809	262	268.544
1810	306	316.861						3.54951		1810	306	320.647						4.78663		1810	306	310.378						1.43059		1810	306	314.312							2.71633		1810	306	309.607
1811	306	316.861						3.54951		1811	306	320.647						4.78663		1811	306	310.077						1.33235		1811	306	313.475							2.44267		1811	306	308.862
1812	324	215.174						-33.5883		1812	324	289.359						-10.6917		1812	324	277.248						-14.4297		1812	324	263.909							-18.5467		1812	324	251.042
1813	322	316.901						-1.58362		1813	322	309.933						-3.74739		1813	322	314.2						-2.42245		1813	322	304.742							-5.35975		1813	322	311.622
1814	359	360.047						0.291504		1814	359	353.407						-1.55783		1814	359	339.69						-5.37894		1814	359	331.835							-7.56675		1814	359	339.499
1815	375	389.297						3.81247		1815	375	364.379						-2.83227		1815	375	348.276						-7.12632		1815	375	342.009							-8.79757		1815	375	350.155
1816	200	207.946						3.97312		1816	200	201.495						0.7475		1816	200	203.055						1.5273		1816	200	203.007							1.50348		1816	200	201.546
1817	216	221.19						2.40289		1817	216	218.213						1.02435		1817	216	217.657						0.767083		1817	216	215.814							-0.0859444		1817	216	215.63
1818	230	195.917						-14.8186		1818	230	204.419						-11.1223		1818	230	203.822						-11.3819		1818	230	193.792							-15.7426		1818	230	202.441
1819	258	269.235						4.35475		1819	258	262.555						1.76558		1819	258	263.321						2.06233		1819	258	259.589							0.615953		1819	258	257.85
1820	278	339.406						22.0883		1820	278	283.544						1.99442		1820	278	246.397						-11.3682		1820	278	235.456							-15.3037		1820	278	239.037
1821	276	288.282						4.44991		1821	276	282.964						2.52322		1821	276	275.344						-0.237717		1821	276	270.805							-1.8822		1821	276	272.015
1822	327	344.82						5.44946		1822	327	308.656						-5.60988		1822	327	321.866						-1.56991		1822	327	322.477							-1.38308		1822	327	326.597
1823	359	359.982						0.273398		1823	359	369.179						2.83538		1823	359	340.666						-5.10694		1823	359	335.743							-6.47828		1823	359	344.09
1824	248	251.578						1.44284		1824	248	253.301						2.13766		1824	248	256.661						3.49222		1824	248	262.122							5.69431		1824	248	255.669
1825	283	290.176						2.53569		1825	283	286.894						1.3758		1825	283	289.373						2.25191		1825	283	292.324							3.29464		1825	283	288.2
1826	288	295.046						2.44653		1826	288	285.394						-0.905035		1826	288	291.887						1.34969		1826	288	297.777							3.39469		1826	288	293.773
1827	281	294.676						4.8669		1827	281	287.493						2.31085		1827	281	289.732						3.1074		1827	281	293.828							4.56495		1827	281	289.169
1828	343	370.518						8.02267		1828	343	373.979						9.03178		1828	343	335.823						-2.0923		1828	343	341.57							-0.416921		1828	343	349.235
1829	304	317.283						4.36933		1829	304	321.247						5.67339		1829	304	310.993						2.30033		1829	304	316.653							4.1622		1829	304	311.319
1830	304	317.283						4.36933		1830	304	321.247						5.67339		1830	304	310.993						2.30033		1830	304	316.653							4.1622		1830	304	311.319
1831	357	368.976						3.35469		1831	357	369.779						3.57955		1831	357	342.995						-3.92294		1831	357	344.549							-3.48771		1831	357	352.387
1832	345	366.018						6.0921		1832	345	373.379						8.2258		1832	345	336.111						-2.57661		1832	345	341.684							-0.961165		1832	345	349.407
1833	274	283.087						3.31642		1833	274	289.594						5.69106		1833	274	279.191						1.8946		1833	274	283.322							3.40211		1833	274	278.667
1834	285	305.813						7.30281		1834	285	291.211						2.17944		1834	285	292.128						2.50105		1834	285	300.241							5.34766		1834	285	293.67
1835	327	346.477						5.95635		1835	327	314.347						-3.86939		1835	327	324.934						-0.631651		1835	327	332.66							1.73088		1835	327	332.781
1836	207	214.257						3.50592		1836	207	210.073						1.48464		1836	207	210.314						1.60087		1836	207	209.902							1.40188		1836	207	209.323
1837	207	214.257						3.50592		1837	207	210.073						1.48464		1837	207	210.314						1.60087		1837	207	209.902							1.40188		1837	207	209.323
1838	225	232.378						3.27889		1838	225	228.267						1.45196		1838	225	227.891						1.2848		1838	225	233.056							3.58043		1838	225	228.866
1839	244	232.092						-4.88033		1839	244	240.56						-1.40975		1839	244	250.003						2.46025		1839	244	262.966							7.7729		1839	244	253.685
1840	359	361.691						0.749582		1840	359	369.179						2.83538		1840	359	343.069						-4.43758		1840	359	344.317							-4.08994		1840	359	352.564
1841	359	361.691						0.749582		1841	359	369.179						2.83538		1841	359	343.069						-4.43758		1841	359	344.317							-4.08994		1841	359	352.564
1842	172	181.152						5.32093		1842	172	159.475						-7.28227		1842	172	172.555						0.322849		1842	172	177.798							3.37074		1842	172	175.518
1843	163	168.346						3.27991		1843	163	162.175						-0.506442		1843	163	164.696						1.0408		1843	163	170.614							4.67135		1843	163	167.526
1844	172	181.152						5.32093		1844	172	159.475						-7.28227		1844	172	172.555						0.322849		1844	172	177.798							3.37074		1844	172	175.518
1845	166	174.746						5.26852		1845	166	161.275						-2.84669		1845	166	168.136						1.28657		1845	166	172.399							3.85511		1845	166	169.552
1846	177	176.906						-0.0532486		1846	177	157.975						-10.7489		1846	177	176.812						-0.106271		1846	177	181.14							2.33908		1846	177	179.054
1847	172	177.437						3.16119		1847	172	159.475						-7.28227		1847	172	172.451						0.262151		1847	172	177.508							3.20233		1847	172	175.021
1848	200	204.943						2.47162		1848	200	201.297						0.6487		1848	200	202.157						1.07865		1848	200	197.46							-1.2699		1848	200	197.584
1849	172	177.437						3.16119		1849	172	159.475						-7.28227		1849	172	172.451						0.262151		1849	172	177.508							3.20233		1849	172	175.021
1850	175	181.406						3.66043		1850	175	158.575						-9.386		1850	175	176.346						0.769371		1850	175	179.292							2.45266		1850	175	177.048
1851	168	168.699						0.415923		1851	168	160.675						-4.36042		1851	168	168.296						0.17625		1851	168	172.283							2.54939		1851	168	169.574
1852	200	204.943						2.47162		1852	200	201.297						0.6487		1852	200	202.157						1.07865		1852	200	197.46							-1.2699		1852	200	197.584
1853	172	177.437						3.16119		1853	172	159.475						-7.28227		1853	172	172.451						0.262151		1853	172	177.508							3.20233		1853	172	175.021
1854	177	176.906						-0.0532486		1854	177	157.975						-10.7489		1854	177	176.812						-0.106271		1854	177	181.14							2.33908		1854	177	179.054
1855	172	177.437						3.16119		1855	172	159.475						-7.28227		1855	172	172.451						0.262151		1855	172	177.508							3.20233		1855	172	175.021
1856	189	197.112						4.29206		1856	189	194.368						2.84005		1856	189	191.095						1.10857		1856	189	193.141							2.19111		1856	189	190.804
1857	198	202.794						2.42109		1857	198	195.332						-1.34727		1857	198	198.469						0.236818		1857	198	203.819							2.93894		1857	198	201.824
1858	189	197.112						4.29206		1858	189	194.368						2.84005		1858	189	191.095						1.10857		1858	189	193.141							2.19111		1858	189	190.804
1859	198	202.794						2.42109		1859	198	195.332						-1.34727		1859	198	198.469						0.236818		1859	198	203.819							2.93894		1859	198	201.824
1860	186	194.278						4.4504		1860	186	195.07						4.8764		1860	186	186.501						0.269516		1860	186	189.997							2.14913		1860	186	188.534
1861	186	194.278						4.4504		1861	186	195.07						4.8764		1861	186	186.368						0.197903		1861	186	189.16							1.6989		1861	186	187.79
1862	207	214.257						3.50592		1862	207	210.073						1.48464		1862	207	209.581						1.24696		1862	207	206.29							-0.342957		1862	207	206.597
1863	200	204.609						2.30425		1863	200	201.297						0.6487		1863	200	202.331						1.1655		1863	200	198.298							-0.85119		1863	200	198.327
1864	186	194.278						4.4504		1864	186	195.07						4.8764		1864	186	186.501						0.269516		1864	186	189.997							2.14913		1864	186	188.534
1865	186	194.278						4.4504		1865	186	195.07						4.8764		1865	186	186.368						0.197903		1865	186	189.16							1.6989		1865	186	187.79
1866	207	214.257						3.50592		1866	207	210.073						1.48464		1866	207	209.581						1.24696		1866	207	206.29							-0.342957		1866	207	206.597
1867	200	204.609						2.30425		1867	200	201.297						0.6487		1867	200	202.331						1.1655		1867	200	198.298							-0.85119		1867	200	198.327
1868	186	194.278						4.4504		1868	186	195.07						4.8764		1868	186	186.501						0.269516		1868	186	189.997							2.14913		1868	186	188.534
1869	186	194.278						4.4504		1869	186	195.07						4.8764		1869	186	186.368						0.197903		1869	186	189.16							1.6989		1869	186	187.79
1870	193	201.106						4.19974		1870	193	193.168						0.0868912		1870	193	192.082						-0.475648		1870	193	195.998							1.55325		1870	193	194.072
1871	212	220.437						3.97972		1871	212	208.771						-1.52321		1871	212	211.506						-0.233066		1871	212	213.103							0.520104		1871	212	212.414
1872	186	194.278						4.4504		1872	186	195.07						4.8764		1872	186	186.501						0.269516		1872	186	189.997							2.14913		1872	186	188.534
1873	186	194.278						4.4504		1873	186	195.07						4.8764		1873	186	186.368						0.197903		1873	186	189.16							1.6989		1873	186	187.79
1874	207	214.257						3.50592		1874	207	210.073						1.48464		1874	207	209.581						1.24696		1874	207	206.29							-0.342957		1874	207	206.597
1875	200	204.609						2.30425		1875	200	201.297						0.6487		1875	200	202.331						1.1655		1875	200	198.298							-0.85119		1875	200	198.327
1876	186	194.278						4.4504		1876	186	195.07						4.8764		1876	186	186.501						0.269516		1876	186	189.997							2.14913		1876	186	188.534
1877	186	194.278						4.4504		1877	186	195.07						4.8764		1877	186	186.368						0.197903		1877	186	189.16							1.6989		1877	186	187.79
1878	207	214.257						3.50592		1878	207	210.073						1.48464		1878	207	209.581						1.24696		1878	207	206.29							-0.342957		1878	207	206.597
1879	200	204.609						2.30425		1879	200	201.297						0.6487		1879	200	202.331						1.1655		1879	200	198.298							-0.85119		1879	200	198.327
1880	186	194.278						4.4504		1880	186	195.07						4.8764		1880	186	186.501						0.269516		1880	186	189.997							2.14913		1880	186	188.534
1881	186	194.278						4.4504		1881	186	195.07						4.8764		1881	186	186.368						0.197903		1881	186	189.16							1.6989		1881	186	187.79
1882	189	197.3						4.3918		1882	189	194.368						2.84005		1882	189	191.722						1.44048		1882	189	190.89							1.00003		1882	189	191.335
1883	193	200.927						4.10712		1883	193	193.168						0.0868912		1883	193	193.148						0.076943		1883	193	196.261							1.68961		1883	193	196.835
1884	219	225.819						3.11347		1884	219	225.73						3.07311		1884	219	218.808						-0.0875342		1884	219	216.853							-0.980411		1884	219	218.485
1885	288	265.747						-7.72665		1885	288	273.955						-4.87681		1885	288	284.935						-1.06438		1885	288	277.92							-3.49987		1885	288	282.645
1886	283	259.785						-8.20309		1886	283	275.455						-2.66615		1886	283	283.084						0.029576		1886	283	274.143							-3.12956		1886	283	278.56
1887	267	266.603						-0.148502		1887	267	268.356						0.507828		1887	267	271.432						1.65978		1887	267	262.03							-1.8616		1887	267	265.167
1888	198	199.882						0.950379		1888	198	191.668						-3.19813		1888	198	198.32						0.161364		1888	198	198.217							0.109727		1888	198	199.38
1889	198	202.985						2.51793		1889	198	191.668						-3.19813		1889	198	198.652						0.329091		1889	198	199.893							0.956121		1889	198	200.869
1890	136	138.203						1.62022		1890	136	169.036						24.2909		1890	136	145.152						6.72949		1890	136	141.274							3.87825		1890	136	139.727
1891	147	152.902						4.01497		1891	147	165.736						12.7453		1891	147	153.064						4.12531		1891	147	150.851							2.61939		1891	147	150.363
1892	198	199.882						0.950379		1892	198	191.668						-3.19813		1892	198	198.326						0.164545		1892	198	199.576							0.795909		1892	198	199.624
1893	209	214.119						2.44916		1893	209	209.671						0.320957		1893	209	210.519						0.72689		1893	209	207.768							-0.58955		1893	209	208.878
1894	232	236.527						1.9514		1894	232	236.05						1.74547		1894	232	235.6						1.55172		1894	232	236.627							1.99428		1894	232	234.414
1895	193	201.297						4.29909		1895	193	193.168						0.0868912		1895	193	192.7						-0.155285		1895	193	193.748							0.387389		1895	193	194.604
1896	202	211.913						4.90718		1896	202	211.771						4.83703		1896	202	204.147						1.06307		1896	202	202.605							0.299436		1896	202	204.084
1897	202	208.809						3.37067		1897	202	208.107						3.02347		1897	202	203.611						0.797525		1897	202	200.092							-0.944762		1897	202	201.853
1898	221	225.999						2.26176		1898	221	225.13						1.86882		1898	221	224.145						1.4229		1898	221	216.879							-1.86462		1898	221	218.95
1899	255	263.596						3.37108		1899	255	264.127						3.57933		1899	255	262.945						3.11576		1899	255	259.595							1.802		1899	255	257.007
1900	264	266.285						0.865436		1900	264	262.707						-0.489962		1900	264	267.589						1.35955		1900	264	269.581							2.11418		1900	264	267.337
1901	264	267.338						1.2643		1901	264	262.707						-0.489962		1901	264	266.64						0.999886		1901	264	267.069							1.16257		1901	264	265.106
1902	271	276.665						2.09031		1902	271	271.89						0.328598		1902	271	276.252						1.93815		1902	271	275.062							1.49876		1902	271	273.376
1903	175	182.748						4.42743		1903	175	156.982						-10.296		1903	175	177.393						1.36749		1903	175	183.661							4.94904		1903	175	181.289
1904	207	218.466						5.53913		1904	207	214.608						3.67517		1904	207	211.672						2.25696		1904	207	216.15							4.42049		1904	207	213.308
1905	382	378.094						-1.02264		1905	382	362.919						-4.99513		1905	382	348.93						-8.6572		1905	382	341.031							-10.725		1905	382	343.731
1906	283	284.761						0.622438		1906	283	270.441						-4.43792		1906	283	282.312						-0.242968		1906	283	272.126							-3.84248		1906	283	278.094
1907	260	263.594						1.3825		1907	260	259.173						-0.318		1907	260	260.591						0.227423		1907	260	249.504							-4.03685		1907	260	254.2
1908	292	300.664						2.96729		1908	292	294.868						0.982123		1908	292	296.36						1.49301		1908	292	293.557							0.533055		1908	292	295.048
1909	315	323.616						2.73516		1909	315	315.403						0.127937		1909	315	309.947						-1.60429		1909	315	305.841							-2.90749		1909	315	308.213
1910	306	319.377						4.37157		1910	306	308.089						0.682712		1910	306	305.688						-0.102059		1910	306	299.487							-2.12833		1910	306	302.426
1911	290	300.309						3.55483		1911	290	295.468						1.88545		1911	290	294.909						1.69293		1911	290	289.509							-0.169179		1911	290	289.042
1912	182	183.222						0.671429		1912	182	187.252						2.88571		1912	182	181.855						-0.0796154		1912	182	180.008							-1.09454		1912	182	181.386
1913	177	174.199						-1.58277		1913	177	156.736						-11.4488		1913	177	177.404						0.228305		1913	177	177.214							0.121017		1913	177	178.098
1914	189	195.376						3.37381		1914	189	185.152						-2.03598		1914	189	191.084						1.10286		1914	189	185.341							-1.93584		1914	189	187.374
1915	191	196.427						2.84162		1915	191	193.57						1.3456		1915	191	190.992						-0.00424084		1915	191	189.44							-0.816534		1915	191	188.847
1916	202	208.718						3.32562		1916	202	207.91						2.92564		1916	202	202.609						0.301634		1916	202	198.47							-1.74763		1916	202	198.846
1917	179	191.035						6.72332		1917	179	177.917						-0.604972		1917	179	181.703						1.50989		1917	179	181.429							1.35677		1917	179	182.283
1918	177	177.188						0.106497		1918	177	156.736						-11.4488		1918	177	177.599						0.338136		1918	177	178.889							1.06725		1918	177	179.585
1919	225	232.969						3.54178		1919	225	228.267						1.45196		1919	225	227.717						1.2076		1919	225	229.967							2.20773		1919	225	228.653
1920	228	236.645						3.79167		1920	228	227.367						-0.277675		1920	228	228.847						0.371447		1920	228	232.735							2.07668		1920	228	231.476
1921	216	218.278						1.05475		1921	216	214.548						-0.672269		1921	216	216.183						0.0845833		1921	216	206.862							-4.23064		1921	216	210.211
1922	239	242.286						1.37479		1922	239	244.732						2.3982		1922	239	244.537						2.31665		1922	239	243.439							1.85734		1922	239	242.962
1923	246	259.868						5.6373		1923	246	255.183						3.73301		1923	246	252.549						2.66232		1923	246	248.081							0.845854		1923	246	248.257
1924	253	265.535						4.95464		1924	253	254.362						0.538498		1924	253	256.147						1.24399		1924	253	256.219							1.27238		1924	253	256.58
1925	202	208.91						3.42054		1925	202	208.107						3.02347		1925	202	203.009						0.499455		1925	202	198.649							-1.65876		1925	202	199.368
1926	242	250.645						3.57231		1926	242	243.832						0.756901		1926	242	245.478						1.4374		1926	242	245.369							1.39217		1926	242	245.042
1927	191	196.619						2.94202		1927	191	193.768						1.44906		1927	191	192.302						0.681832		1927	191	194.646							1.90916		1927	191	193.833
1928	196	204.323						4.24656		1928	196	192.268						-1.90423		1928	196	197.934						0.986786		1928	196	199.116							1.58985		1928	196	198.609
1929	370	367.198						-0.757162		1929	370	366.519						-0.940919		1929	370	343.101						-7.27005		1929	370	336.58							-9.03251		1929	370	339.381
1930	396	397.489						0.375884		1930	396	358.719						-9.41449		1930	396	353.558						-10.7177		1930	396	344.539							-12.9952		1930	396	347.34
1931	166	173.42						4.46973		1931	166	160.036						-3.59301		1931	166	168.786						1.67801		1931	166	170.121							2.48241		1931	166	169.337
1932	182	186.209						2.3125		1932	182	196.27						7.84071		1932	182	182.307						0.168626		1932	182	184.457							1.3501		1932	182	184.855
1933	156	161.925						3.79792		1933	156	163.036						4.51		1933	156	158.856						1.83058		1933	156	161.066							3.24765		1933	156	160.087
1934	177	177.188						0.106497		1934	177	156.736						-11.4488		1934	177	177.599						0.338136		1934	177	178.889							1.06725		1934	177	179.585
1935	327	336.74						2.97867		1935	327	311.803						-4.6474		1935	327	318.332						-2.65073		1935	327	307.649							-5.91787		1935	327	310.279
1936	331	327.74						-0.984819		1936	331	310.603						-6.16224		1936	331	319.341						-3.52251		1936	331	308.935							-6.66605		1936	331	311.537
1937	232	236.128						1.77909		1937	232	236.05						1.74547		1937	232	236.341						1.87099		1937	232	239.661							3.30225		1937	232	236.145
1938	244	249.018						2.05656		1938	244	243.232						-0.314877		1938	244	247.006						1.23197		1938	244	250.594							2.70258		1938	244	247.757
1939	232	236.128						1.77909		1939	232	236.05						1.74547		1939	232	236.065						1.75228		1939	232	238.824							2.94129		1939	232	235.401
1940	246	259.276						5.39685		1940	246	255.183						3.73301		1940	246	253.356						2.99012		1940	246	251.458							2.21871		1940	246	248.966
1941	235	242.881						3.35372		1941	235	235.15						0.063617		1941	235	236.988						0.846		1941	235	240.754							2.44843		1941	235	237.48
1942	246	259.276						5.39685		1942	246	255.183						3.73301		1942	246	253.356						2.99012		1942	246	251.458							2.21871		1942	246	248.966
1943	242	250.054						3.32789		1943	242	243.832						0.756901		1943	242	245.271						1.35149		1943	242	246.233							1.74917		1943	242	243.519
1944	251	254.039						1.21066		1944	251	253.683						1.069		1944	251	255.211						1.67773		1944	251	255.236							1.68767		1944	251	253.052
1945	255	263.596						3.37108		1945	255	264.127						3.57933		1945	255	263.096						3.17506		1945	255	260.146							2.018		1945	255	257.256
1946	260	260.253						0.0975		1946	260	263.906						1.5025		1946	260	265.632						2.16623		1946	260	265.598							2.15298		1946	260	262.828
1947	262	268.63						2.53053		1947	262	263.306						0.498664		1947	262	266.532						1.72958		1947	262	267.446							2.07854		1947	262	264.834
1948	267	276.743						3.64925		1948	267	273.091						2.28109		1948	267	274.608						2.84933		1948	267	271.915							1.84097		1948	267	269.61
1949	246	256.706						4.35183		1949	246	255.855						4.00622		1949	246	253.611						3.09402		1949	246	252.818							2.77141		1949	246	249.211
1950	253	261.973						3.54674		1950	253	253.755						0.298538		1950	253	256.666						1.44889		1950	253	259.281							2.48267		1950	253	256.046
1951	253	261.973						3.54674		1951	253	253.755						0.298538		1951	253	256.357						1.32688		1951	253	258.443							2.15127		1951	253	255.302
1952	258	264.753						2.61764		1952	258	264.507						2.5219		1952	258	264.732						2.6093		1952	258	263.751							2.22898		1952	258	260.822
1953	253	261.973						3.54674		1953	253	253.755						0.298538		1953	253	256.666						1.44889		1953	253	259.281							2.48267		1953	253	256.046
1954	258	264.753						2.61764		1954	258	264.507						2.5219		1954	258	264.732						2.6093		1954	258	263.751							2.22898		1954	258	260.822
1955	255	263.596						3.37108		1955	255	264.127						3.57933		1955	255	263.096						3.17506		1955	255	260.146							2.018		1955	255	257.256
1956	267	276.743						3.64925		1956	267	273.091						2.28109		1956	267	274.608						2.84933		1956	267	271.915							1.84097		1956	267	269.61
1957	242	247.486						2.26694		1957	242	244.503						1.03409		1957	242	245.787						1.56496		1957	242	248.43							2.65706		1957	242	244.507
1958	246	256.706						4.35183		1958	246	255.855						4.00622		1958	246	254.225						3.34354		1958	246	254.494							3.45266		1958	246	250.698
1959	244	246.45						1.0043		1959	244	243.903						-0.039959		1959	244	247.237						1.32676		1959	244	251.954							3.25982		1959	244	247.999
1960	251	251.071						0.0284861		1960	251	254.355						1.33677		1960	251	255.783						1.90542		1960	251	257.432							2.5626		1960	251	254.04
1961	322	315.461						-2.03075		1961	322	313.303						-2.70093		1961	322	318.187						-1.18425		1961	322	313.937							-2.50407		1961	322	319.547
1962	248	260.789						5.15675		1962	248	254.583						2.65452		1962	248	253.927						2.39008		1962	248	252.469							1.80186		1962	248	250.229
1963	255	266.567						4.53598		1963	255	264.734						3.81741		1963	255	263.432						3.30671		1963	255	260.461							2.1416		1963	255	258.499
1964	258	265.852						3.04341		1964	258	264.507						2.5219		1964	258	264.415						2.48651		1964	258	262.912							1.904		1964	258	260.079
1965	262	268.63						2.53053		1965	262	263.306						0.498664		1965	262	266.532						1.72958		1965	262	267.446							2.07854		1965	262	264.834
1966	274	282.642						3.15392		1966	274	284.236						3.73584		1966	274	277.424						1.24949		1966	274	277.539							1.29175		1966	274	275.702
1967	274	282.642						3.15392		1967	274	284.236						3.73584		1967	274	277.424						1.24949		1967	274	277.539							1.29175		1967	274	275.702
1968	274	282.642						3.15392		1968	274	284.236						3.73584		1968	274	277.424						1.24949		1968	274	277.539							1.29175		1968	274	275.702
1969	274	282.642						3.15392		1969	274	284.236						3.73584		1969	274	277.424						1.24949		1969	274	277.539							1.29175		1969	274	275.702
1970	212	223.082						5.22759		1970	212	213.108						0.522453		1970	212	212.651						0.306934		1970	212	219.46							3.519		1970	212	216.373
1971	228	235.615						3.3398		1971	228	227.367						-0.277675		1971	228	228.718						0.315		1971	228	233.105							2.23908		1971	228	231.201
1972	218	231.299						6.10046		1972	218	230.367						5.67289		1972	218	220.306						1.05771		1972	218	227.864							4.52496		1972	218	223.324
1973	246	259.276						5.39685		1973	246	255.183						3.73301		1973	246	252.745						2.74207		1973	246	249.783							1.53788		1973	246	247.478
1974	225	232.378						3.27889		1974	225	228.267						1.45196		1974	225	228.303						1.468		1974	225	234.182							4.08091		1974	225	230.106
1975	239	241.694						1.1273		1975	239	244.732						2.3982		1975	239	244.611						2.34753		1975	239	245.141							2.56963		1975	239	242.184
1976	277	271.42						-2.01453		1976	277	273.424						-1.29108		1976	277	240.902						-13.0318		1976	277	234.673							-15.2805		1976	277	241.078
1977	286	280.543						-1.90795		1977	286	283.821						-0.761818		1977	286	287.078						0.376993		1977	286	284.844							-0.404077		1977	286	283.844
1978	327	344.82						5.44946		1978	327	308.656						-5.60988		1978	327	323.049						-1.20826		1978	327	325.213							-0.546495		1978	327	329.819
1979	212	223.082						5.22759		1979	212	213.108						0.522453		1979	212	212.651						0.306934		1979	212	219.46							3.519		1979	212	216.373
1980	228	235.615						3.3398		1980	228	227.367						-0.277675		1980	228	228.718						0.315		1980	228	233.105							2.23908		1980	228	231.201
1981	218	231.299						6.10046		1981	218	230.367						5.67289		1981	218	220.306						1.05771		1981	218	227.864							4.52496		1981	218	223.324
1982	246	259.276						5.39685		1982	246	255.183						3.73301		1982	246	252.745						2.74207		1982	246	249.783							1.53788		1982	246	247.478
1983	225	232.378						3.27889		1983	225	228.267						1.45196		1983	225	228.303						1.468		1983	225	234.182							4.08091		1983	225	230.106
1984	239	241.694						1.1273		1984	239	244.732						2.3982		1984	239	244.611						2.34753		1984	239	245.141							2.56963		1984	239	242.184
1985	281	293.961						4.61246		1985	281	281.464						0.16516		1985	281	283.554						0.908968		1985	281	276.112							-1.73944		1985	281	277.535
1986	283	287.293						1.51705		1986	283	284.721						0.608198		1986	283	286.843						1.35795		1986	283	284.606							0.567668		1986	283	283.997
1987	251	253.639						1.05139		1987	251	254.962						1.57865		1987	251	256.725						2.28084		1987	251	259.685							3.46028		1987	251	256.521
1988	255	266.164						4.37794		1988	255	264.734						3.81741		1988	255	264.373						3.67553		1988	255	263.235							3.2296		1988	255	260.481
1989	262	271.558						3.64819		1989	262	262.634						0.242137		1989	262	266.192						1.60008		1989	262	265.565							1.36065		1989	262	265.091
1990	264	269.756						2.18021		1990	264	262.034						-0.744545		1990	264	267.698						1.4008		1990	264	269.088							1.92718		1990	264	268.584
1991	292	298.344						2.1726		1991	292	299.28						2.49315		1991	292	299.747						2.65315		1991	292	302.714							3.66921		1991	292	298.724
1992	262	271.558						3.64819		1992	262	262.634						0.242137		1992	262	266.192						1.60008		1992	262	265.565							1.36065		1992	262	265.091
1993	294	303.536						3.24337		1993	294	298.68						1.59184		1993	294	300.922						2.35439		1993	294	305.399							3.87704		1993	294	301.474
1994	297	310.634						4.59049		1994	297	317.656						6.95478		1994	297	301.888						1.64576		1994	297	307.329							3.47762		1994	297	303.552
1995	294	303.536						3.24337		1995	294	298.68						1.59184		1995	294	300.922						2.35439		1995	294	305.399							3.87704		1995	294	301.474
1996	297	310.634						4.59049		1996	297	317.656						6.95478		1996	297	301.888						1.64576		1996	297	307.329							3.47762		1996	297	303.552
1997	274	284.371						3.78495		1997	274	287.421						4.89825		1997	274	276.975						1.08558		1997	274	275.867							0.681241		1997	274	277.227
1998	274	284.371						3.78495		1998	274	287.421						4.89825		1998	274	276.975						1.08558		1998	274	275.867							0.681241		1998	274	277.227
[truncated: 5,300 more rows]
[truncated: 14 more columns]

## Sheet: MLP_1L
MLP_Giant Armadillo Optimization												MLP_Horned Lizard Optimization Algorithm
Number	CO2 Emissions(g/km)_M	CO2 Emissions(g/km)_P	Neuron	RMSE	R_2	MAPE	MARE	TIC	Convergence(RMSE)	Error		Number	CO2 Emissions(g/km)_M	CO2 Emissions(g/km)_P	Neuron	RMSE	R_2	MAPE	MARE	TIC	Convergence(RMSE)	Error
1	196	199.142	217	11.5108	0.957613	2.44715	0.0242601	0.0227043	29.4703	1.603		1	196	200.959	141	12.8863	0.94634	2.85625	0.0286404	0.0254004	32.9735	2.53015
2	221	224.237							29.4703	1.46468		2	221	225.459							32.9735	2.01771
3	136	134.668							29.4703	-0.979279		3	136	138.103							32.9735	1.54619
4	255	256.819							29.4703	0.713286		4	255	258.336							32.9735	1.30825
5	244	245.711							29.4703	0.701262		5	244	247.71							32.9735	1.52038
6	230	236.068							28.934	2.63833		6	230	239.19							32.9735	3.99565
7	232	236.654							28.934	2.00604		7	232	239.435							32.9735	3.20457
8	255	257.787		TRAIN					28.934	1.09299		8	255	259.791		TRAIN					32.9735	1.879
9	267	269.165		RMSE	R2	MAPE	MARE	TIC	28.934	0.810794		9	267	270.722		RMSE	R2	MAPE	MARE	TIC	32.7546	1.39395
10	212	214.363		10.4876	0.96372	2.23967	0.0227169	0.0206478	28.934	1.11452		10	212	215.962		12.0374	0.9522	2.66229	0.0272955	0.023681	32.7546	1.86898
11	225	226.955							27.4795	0.868933		11	225	227.719							32.7546	1.20841
12	239	242.922		TEST					27.4795	1.64099		12	239	245.359		TEST					32.7546	2.66065
13	193	196.104		RMSE	R2				27.4795	1.60811		13	193	197.612		RMSE	R2				32.7546	2.38946
14	359	352.498		13.6025	0.950339				27.4795	-1.81123		14	359	346.112		14.6778	0.940129				32.7546	-3.58986
15	359	352.498							27.4795	-1.81123		15	359	346.112							32.7546	-3.58986
16	338	337.302							27.4795	-0.206438		16	338	332.103							32.7546	-1.74479
17	354	341.134		Val					27.4795	-3.63458		17	354	336.759		Val					30.9907	-4.87025
18	338	337.302		RMSE	R2	MAPE	MARE	TIC	27.4795	-0.206438		18	338	332.103		RMSE	R2	MAPE	MARE	TIC	30.9907	-1.74479
19	354	341.134		13.6109	0.943812	2.93959	0.0281557	0.0270384	27.4795	-3.63458		19	354	336.759		14.7312	0.931866	3.31065	0.0320289	0.0292458	30.9907	-4.87025
20	359	352.498							27.2318	-1.81123		20	359	346.112							30.9907	-3.58986
21	202	203.054		TEST					27.2318	0.52202		21	202	204.136		TEST					30.9907	1.0575
22	230	231.509		RMSE	R2	MAPE	MARE	TIC	27.2318	0.656174		22	230	231.373		RMSE	R2	MAPE	MARE	TIC	30.9907	0.596778
23	214	216.706		13.594	0.956605	2.92315	0.0275655	0.0268589	27.2318	1.26438		23	214	217.51		14.6238	0.948194	3.30725	0.0315277	0.0288842	30.9907	1.64007
24	230	231.509							27.2318	0.656174		24	230	231.373							30.1447	0.596778
25	230	231.509							27.2125	0.656174		25	230	231.373							30.1447	0.596778
26	214	216.706							27.2125	1.26438		26	214	217.51							30.1447	1.64007
27	235	238.168							27.2125	1.34823		27	235	238.15							30.1447	1.34051
28	251	254.586							27.2125	1.42861		28	251	255.749							30.1447	1.89204
29	217	205.076							27.2125	-5.49477		29	217	203.09							30.1447	-6.41001
30	262	262.678							27.2125	0.25884		30	262	263.808							30.1447	0.690038
31	217	205.076							27.0624	-5.49477		31	217	203.09							30.1447	-6.41001
32	258	260.855							27.0624	1.10649		32	258	261.673							30.1447	1.42379
33	265	268.175							27.0624	1.19819		33	265	271.422							29.9602	2.42324
34	224	209.057							27.0624	-6.671		34	224	206.358							29.9602	-7.87575
35	258	260.855							27.0624	1.10649		35	258	261.673							29.9602	1.42379
36	288	291.757							27.0624	1.30462		36	288	293.319							29.9602	1.84676
37	363	357.028							26.9533	-1.64521		37	363	352.34							29.9602	-2.93651
38	224	209.057							26.9533	-6.671		38	224	206.358							29.9602	-7.87575
39	242	240.569							26.9533	-0.59124		39	242	239.648							29.9602	-0.972021
40	239	240.687							26.9533	0.705682		40	239	240.197							29.9602	0.500774
41	258	259.308							26.9533	0.507093		41	258	259.903							29.9602	0.737535
42	244	220.322							26.9533	-9.70401		42	244	216.766							29.4798	-11.1613
43	212	208.464							25.3237	-1.66785		43	212	208.625							29.4798	-1.59218
44	304	303.133							25.3237	-0.285296		44	304	301.671							29.4798	-0.766138
45	290	244.847							25.3237	-15.5702		45	290	253.588							29.4798	-12.5557
46	336	333.014							25.3237	-0.888708		46	336	328.947							29.4798	-2.09906
47	347	345.896							25.3237	-0.318288		47	347	340.863							29.4798	-1.76852
48	336	333.014							23.4152	-0.888708		48	336	328.947							29.4798	-2.09906
49	347	345.896							23.4152	-0.318288		49	347	340.863							29.4798	-1.76852
50	306	307.208							23.4152	0.394882		50	306	307.996							29.4798	0.652209
51	308	307.795							23.4152	-0.0665		51	308	308.24							26.2403	0.0780455
52	293	298.291							23.4152	1.80581		52	293	300.857							26.2403	2.6815
53	262	264.348							23.4152	0.896214		53	262	264.819							26.2403	1.07592
54	285	288.581							23.4152	1.25646		54	285	288.361							26.2403	1.1794
55	262	264.348							23.4152	0.896214		55	262	264.819							26.2403	1.07592
56	285	288.581							23.4152	1.25646		56	285	288.361							25.8962	1.1794
57	267	267.71							23.403	0.265738		57	267	267.841							25.8962	0.315105
58	281	283.742							23.403	0.975815		58	281	285.41							25.8962	1.56927
59	281	283.742							23.403	0.975815		59	281	285.41							25.8962	1.56927
60	300	304.559							23.403	1.51965		60	300	306.78							25.8962	2.26004
61	292	294.85							23.403	0.975973		61	292	294.286							25.8962	0.78275
62	209	210.951							23.2963	0.933579		62	209	211.831							25.8962	1.35456
63	209	210.951							23.2963	0.933579		63	209	211.831							25.8962	1.35456
64	237	235.46							23.2963	-0.649612		64	237	234.641							25.6855	-0.995511
65	237	235.46							23.2963	-0.649612		65	237	234.641							25.6855	-0.995511
66	314	316.524							23.2963	0.803662		66	314	316.501							25.6855	0.79642
67	356	355.979							23.2963	-0.0057809		67	356	350.056							25.6855	-1.66962
68	332	331.481							22.9901	-0.156446		68	332	327.633							25.6855	-1.31543
69	380	363.67							22.9901	-4.2973		69	380	359.021							25.6855	-5.52071
70	380	363.67							22.9901	-4.2973		70	380	359.021							25.6855	-5.52071
71	388	365.369							22.9901	-5.83277		71	388	361.221							25.6855	-6.90184
72	193	198.662							22.9901	2.93391		72	193	200.838							25.6855	4.06093
73	200	205.611							22.9901	2.80574		73	200	207.433							21.1603	3.71629
74	202	205.404							22.1358	1.68492		74	202	206.792							21.1603	2.3725
75	181	168.381							22.1358	-6.97208		75	181	165.709							21.1603	-8.44829
76	181	168.381							22.1358	-6.97208		76	181	165.709							21.1603	-8.44829
77	193	198.662							22.1358	2.93391		77	193	200.838							21.1603	4.06093
78	200	205.611							22.1358	2.80574		78	200	207.433							21.1603	3.71629
79	209	212.517							22.1358	1.68288		79	209	213.602							21.1603	2.2017
80	209	212.517							20.2866	1.68288		80	209	213.602							20.7073	2.2017
81	209	212.517							20.2866	1.68288		81	209	213.602							20.7073	2.2017
82	221	226.406							20.2866	2.44601		82	221	228.941							20.7073	3.59304
83	230	234.807							20.2866	2.08996		83	230	236.879							20.7073	2.99092
84	228	232.874							20.2866	2.13752		84	228	235.077							20.7073	3.10398
85	237	239.528							20.2866	1.06684		85	237	241.032							20.7073	1.70123
86	232	236.941							20.2866	2.12981		86	232	238.895							20.7073	2.9721
87	193	198.662							19.1207	2.93391		87	193	200.838							20.7073	4.06093
88	200	205.611							19.1207	2.80574		88	200	207.433							18.9287	3.71629
89	209	212.517							19.1207	1.68288		89	209	213.602							18.9287	2.2017
90	221	226.406							19.1207	2.44601		90	221	228.941							18.9287	3.59304
91	230	234.807							19.1207	2.08996		91	230	236.879							18.9287	2.99092
92	228	232.874							19.1207	2.13752		92	228	235.077							18.9287	3.10398
93	237	239.528							19.1207	1.06684		93	237	241.032							18.9287	1.70123
94	202	205.404							19.1207	1.68492		94	202	206.792							18.9287	2.3725
95	209	212.517							18.7354	1.68288		95	209	213.602							18.9287	2.2017
96	213	197.825							18.7354	-7.12455		96	213	195.732							18.2731	-8.10703
97	232	236.941							18.7354	2.12981		97	232	238.895							18.2731	2.9721
98	246	249.477							18.7354	1.41343		98	246	250.742							18.2731	1.92762
99	281	285.679							18.7354	1.66495		99	281	288.321							18.2731	2.60551
100	292	296.987							18.7354	1.70795		100	292	299.161							18.2731	2.45236
101	232	236.941							18.7354	2.12981		101	232	238.895							18.2731	2.9721
102	292	296.987							17.8069	1.70795		102	292	299.161							18.2731	2.45236
103	281	285.679							17.8069	1.66495		103	281	288.321							18.2731	2.60551
104	292	296.987							17.8069	1.70795		104	292	299.161							18.2731	2.45236
105	246	249.477							17.8069	1.41343		105	246	250.742							17.5196	1.92762
106	292	296.987							17.8069	1.70795		106	292	299.161							17.5196	2.45236
107	292	296.987							17.8069	1.70795		107	292	299.161							17.5196	2.45236
108	356	355.597							17.8069	-0.11314		108	356	349.566							17.5196	-1.80722
109	191	192.082							17.8069	0.56645		109	191	195.475							17.5196	2.34309
110	214	215.4							17.8069	0.654402		110	214	217.704							17.5196	1.73069
111	212	214.206							16.2797	1.04056		111	212	216.787							17.5196	2.25821
112	292	296.987							16.2797	1.70795		112	292	299.161							17.5196	2.45236
113	292	296.987							16.2797	1.70795		113	292	299.161							16.2681	2.45236
114	338	334.251							16.2797	-1.10931		114	338	329.481							16.2681	-2.52052
115	317	321.033							16.2797	1.27215		115	317	318.887							16.2681	0.595167
116	338	334.251							16.2797	-1.10931		116	338	329.481							16.2681	-2.52052
117	317	321.033							16.2797	1.27215		117	317	318.887							16.2681	0.595167
118	338	334.251							15.9416	-1.10931		118	338	329.481							16.2681	-2.52052
119	317	321.033							15.9416	1.27215		119	317	318.887							16.2681	0.595167
120	338	334.251							15.9416	-1.10931		120	338	329.481							16.2681	-2.52052
121	317	321.033							15.9416	1.27215		121	317	318.887							16.2681	0.595167
122	209	212.517							15.9416	1.68288		122	209	213.602							13.1176	2.2017
123	260	262.989							15.9416	1.14962		123	260	263.689							13.1176	1.41866
124	230	229.159							15.9416	-0.365583		124	230	228.716							13.1176	-0.558135
125	253	254.399							15.9416	0.553138		125	253	255.109							13.1176	0.833549
126	255	257.878							13.8949	1.12873		126	255	258.681							13.1176	1.44371
127	320	323.235							13.8949	1.01093		127	320	320.567							13.1176	0.177066
128	370	342.829							13.8949	-7.34364		128	370	339.014							13.1176	-8.37454
129	274	274.177							13.8949	0.0647372		129	274	273.98							12.8863	-0.00737226
130	324	326.321							13.8949	0.716247		130	324	323.052							12.8863	-0.292713
131	209	214.084							13.8949	2.43265		131	209	215.372							12.8863	3.04885
132	200	205.611							13.8949	2.80574		132	200	207.433							12.8863	3.71629
133	278	277.471							13.8949	-0.19036		133	278	276.911							12.8863	-0.391647
134	253	255.173							13.6356	0.858759		134	253	255.995							12.8863	1.18366
135	278	277.471							13.6356	-0.19036		135	278	276.911							12.8863	-0.391647
136	283	287.621							11.5108	1.63276		136	283	286.691							12.8863	1.30408
137	290	293.889							11.5108	1.34091		137	290	292.613							12.8863	0.90099
138	196	197.578							11.5108	0.805		138	196	196.113							12.8863	0.0577143
139	212	212.381							11.5108	0.179821		139	212	209.976							12.8863	-0.954736
140	264	272.295							11.5108	3.14194		140	264	272.491							12.8863	3.21631
141	250	284.9							11.5108	13.9599		141	250	290.184							12.8863	16.0735
142	264	272.295							11.5108	3.14194		142	264	272.491							12.8863	3.21631
143	264	290.671							11.5108	10.1025		143	264	296.929							12.8863	12.4731
144	189	195.424							11.5108	3.39889		144	189	196.581							12.8863	4.01114
145	228	230.316							11.5108	1.01568		145	228	230.456							12.8863	1.07733
146	225	229.67							11.5108	2.07542		146	225	230.121							12.8863	2.27587
147	246	246.956							11.5108	0.388813		147	246	246.121							12.8863	0.0492683
148	189	195.424							11.5108	3.39889		148	189	196.581							12.8863	4.01114
149	228	230.316							11.5108	1.01568		149	228	230.456							12.8863	1.07733
150	225	229.67							11.5108	2.07542		150	225	230.121							12.8863	2.27587
151	218	225.952							11.5108	3.64758		151	218	225.742							12.8863	3.55122
152	221	224.603							11.5108	1.63052		152	221	225.204							12.8863	1.90209
153	235	238.942							11.5108	1.67726		153	235	239.036							12.8863	1.71743
154	207	213.092							11.5108	2.94284		154	207	213.416							12.8863	3.09929
155	251	257.306							11.5108	2.51247		155	251	257.865							12.8863	2.73505
156	232	235.193							11.5108	1.37622		156	232	235.158							12.8863	1.36132
157	260	264.934							11.5108	1.89781		157	260	264.919							12.8863	1.89181
158	258	264.348							11.5108	2.46064		158	258	264.674							12.8863	2.58685
159	262	267.841							11.5108	2.22931		159	262	267.82							12.8863	2.22123
160	232	235.966							11.5108	1.70951		160	232	236.044							12.8863	1.74312
161	248	256.65							11.5108	3.48809		161	248	257.529							12.8863	3.84248
162	248	250.636							11.5108	1.06298		162	248	249.907							12.8863	0.768903
163	260	264.934							11.5108	1.89781		163	260	264.919							12.8863	1.89181
164	294	298.34							11.5108	1.47633		164	294	298.895							12.8863	1.66513
165	253	257.308							11.5108	1.7028		165	253	256.399							12.8863	1.34334
166	260	266.482							11.5108	2.49297		166	260	266.689							12.8863	2.57278
167	255	259.24							11.5108	1.66293		167	255	258.201							12.8863	1.25517
168	262	267.841							11.5108	2.22931		168	262	267.82							12.8863	2.22123
169	382	364.908							11.5108	-4.47439		169	382	359.576							12.8863	-5.87016
170	340	338.461							11.5108	-0.452529		170	340	337.387							12.8863	-0.768491
171	382	364.908							11.5108	-4.47439		171	382	359.576							12.8863	-5.87016
172	340	338.461							11.5108	-0.452529		172	340	337.387							12.8863	-0.768491
173	382	364.908							11.5108	-4.47439		173	382	359.576							12.8863	-5.87016
174	340	338.461							11.5108	-0.452529		174	340	337.387							12.8863	-0.768491
175	338	339.234							11.5108	0.365036		175	338	338.568							12.8863	0.167935
176	322	339.854							11.5108	5.54461		176	322	345.062							12.8863	7.16222
177	377	360.191							11.5108	-4.45861		177	377	353.867							12.8863	-6.13608
178	354	357.342							11.5108	0.944011		178	354	364.837							12.8863	3.06138
179	283	287.621							11.5108	1.63276		179	283	286.691							12.8863	1.30408
180	294	297.489							11.5108	1.18667		180	294	295.815							12.8863	0.617337
181	262	270.162							11.5108	3.11543		181	262	270.476							12.8863	3.23508
182	271	278.564							11.5108	2.79101		182	271	278.414							12.8863	2.73594
183	290	293.301							11.5108	1.13815		183	290	293.979							12.8863	1.37221
184	258	264.348							11.5108	2.46064		184	258	264.674							12.8863	2.58685
185	269	278.751							11.5108	3.62491		185	269	279.056							12.8863	3.73813
186	242	251.226							11.5108	3.81228		186	242	252.582							12.8863	4.37263
187	294	302.421							11.5108	2.86433		187	294	308.078							12.8863	4.78857
188	292	298.74							11.5108	2.30837		188	292	304.293							12.8863	4.20983
189	382	364.908							11.5108	-4.47439		189	382	359.576							12.8863	-5.87016
190	340	338.461							11.5108	-0.452529		190	340	337.387							12.8863	-0.768491
191	276	288.712							11.5108	4.60564		191	276	295.741							12.8863	7.1527
192	258	268.614							11.5108	4.1141		192	258	276.107							12.8863	7.01833
193	179	185.22							11.5108	3.47489		193	179	185.029							12.8863	3.36798
194	179	185.22							11.5108	3.47489		194	179	185.029							12.8863	3.36798
195	202	209.739							11.5108	3.83122		195	202	209.283							12.8863	3.6055
196	189	194.015							11.5108	2.65326		196	189	193.985							12.8863	2.63776
197	192	182.309							11.5108	-5.04751		197	192	179.814							12.8863	-6.34669
198	177	184.027							11.5108	3.96983		198	177	184.112							12.8863	4.01832
199	163	170.748							11.5108	4.7533		199	163	171.594							12.8863	5.27245
200	209	214.347							11.5108	2.55832		200	209	214.261							12.8863	2.51727
201	276	280.579								1.6589		201	276	279.881								1.40632
202	259	286.635								10.6699		202	259	292.273								12.8469
203	230	234.038								1.75548		203	230	232.917								1.26821
204	290	295.436								1.8745		204	290	294.023								1.38718
205	272	295.08								8.48529		205	272	301.717								10.9255
206	347	321.298								-7.40705		206	347	319.717								-7.86257
207	366	335.464								-8.34312		207	366	333.236								-8.95202
208	334	337.164								0.947431		208	334	344.08								3.0179
209	380	337.162								-11.2731		209	380	335.197								-11.7902
210	344	338.204								-1.6848		210	344	345.187								0.344985
211	380	338.309								-10.9714		211	380	336.669								-11.4029
212	344	338.969								-1.46259		212	344	346.168								0.630369
213	380	337.162								-11.2731		213	380	335.197								-11.7902
214	362	347.476								-4.01204		214	362	355.986								-1.6612
215	380	338.309								-10.9714		215	380	336.669								-11.4029
216	344	338.969								-1.46259		216	344	346.168								0.630369
217	380	337.162								-11.2731		217	380	335.197								-11.7902
218	362	347.476								-4.01204		218	362	355.986								-1.6612
219	221	227.281								2.842		219	221	227.034								2.7302
220	244	251.811								3.20107		220	244	252.826								3.61737
221	229	277.316								21.0987		221	229	280.611								22.5376
222	200	205.091								2.54555		222	200	205.437								2.71842
223	228	230.316								1.01568		223	228	230.456								1.07733
224	184	190.557								3.56368		224	184	192.073								4.38746
225	244	247.548								1.45393		225	244	245.864								0.764123
226	235	239.146								1.76442		226	235	237.925								1.24466
227	271	274.604								1.33005		227	271	275.098								1.51202
228	269	296.731								10.3089		228	269	301.178								11.9619
229	292	296.906								1.6801		229	292	298.59								2.25693
230	270	308.456								14.243		230	270	311.755								15.465
231	324	327.708								1.14454		231	324	329.884								1.81613
232	290	291.477								0.509262		232	290	291.069								0.368476
233	285	303.488								6.48691		233	285	308.924								8.39434
234	299	303.374								1.46279		234	299	304.728								1.91562
235	277	309.122								11.5965		235	277	312.733								12.8999
236	329	331.27								0.689872		236	329	332.459								1.05144
237	184	187.843								2.08836		237	184	187.166								1.72084
238	173	176.774								2.18149		238	173	176.754								2.17004
239	191	196.157								2.69987		239	191	196.001								2.61807
240	182	185.5								1.92285		240	182	185.62								1.98892
241	191	194.173								1.66138		241	191	193.09								1.09408
242	184	185.494								0.811696		242	184	184.51								0.277201
243	184	187.843								2.08836		243	184	187.166								1.72084
244	172	176.705								2.73545		244	172	176.663								2.71115
245	191	196.157								2.69987		245	191	196.001								2.61807
246	182	185.5								1.92285		246	182	185.62								1.98892
247	191	194.173								1.66138		247	191	193.09								1.09408
248	184	185.494								0.811696		248	184	184.51								0.277201
249	159	162.504								2.20346		249	159	162.779								2.37699
250	159	161.72								1.71099		250	159	161.895								1.82054
251	317	319.692								0.84923		251	317	316.22								-0.245968
252	294	318.326								8.274		252	294	323.441								10.0141
253	317	319.692								0.84923		253	317	316.22								-0.245968
254	294	318.326								8.274		254	294	323.441								10.0141
255	317	319.692								0.84923		255	317	316.22								-0.245968
256	294	318.326								8.274		256	294	323.441								10.0141
257	317	319.692								0.84923		257	317	316.22								-0.245968
258	294	318.326								8.274		258	294	323.441								10.0141
259	283	287.621								1.63276		259	283	286.691								1.30408
260	290	293.889								1.34091		260	290	292.613								0.90099
261	193	195.532								1.31208		261	193	194.22								0.632166
262	186	189.202								1.72132		262	186	188.296								1.23426
263	207	208.028								0.496628		263	207	205.853								-0.55428
264	237	246.116								3.8464		264	237	247.575								4.4619
265	232	236.944								2.13108		265	232	235.819								1.64604
266	246	254.122								3.30172		266	246	252.977								2.83621
267	242	249.678								3.17285		267	242	250.811								3.64101
268	230	278.998								21.3035		268	230	282.62								22.8783
269	225	229.129								1.835		269	225	228.124								1.38841
270	230	237.905								3.43682		270	230	237.344								3.19292
271	242	249.678								3.17285		271	242	250.811								3.64101
272	230	278.998								21.3035		272	230	282.62								22.8783
273	294	307.937								4.74033		273	294	311.485								5.94732
274	251	257.306								2.51247		274	251	257.865								2.73505
275	308	317.231								2.99695		275	308	317.433								3.06279
276	251	257.306								2.51247		276	251	257.865								2.73505
277	237	279.281								17.8401		277	237	283.288								19.5309
278	237	246.116								3.8464		278	237	247.575								4.4619
279	222	275.352								24.0325		279	222	278.764								25.5694
280	317	326.849								3.10694		280	317	330.71								4.32484
281	276	282.126								2.21956		281	276	281.652								2.04781
282	269	293.56								9.13003		282	269	300.114								11.5666
283	225	229.129								1.835		283	225	228.124								1.38841
284	230	237.905								3.43682		284	230	237.344								3.19292
285	242	249.678								3.17285		285	242	250.811								3.64101
286	230	278.998								21.3035		286	230	282.62								22.8783
287	258	264.348								2.46064		287	258	264.674								2.58685
288	301	310.538								3.16888		288	301	312.914								3.95813
289	294	307.937								4.74033		289	294	311.485								5.94732
290	320	329.051								2.82852		290	320	332.39								3.87177
291	317	326.849								3.10694		291	317	330.71								4.32484
292	258	264.348								2.46064		292	258	264.674								2.58685
293	237	246.116								3.8464		293	237	247.575								4.4619
294	294	307.937								4.74033		294	294	311.485								5.94732
295	251	257.306								2.51247		295	251	257.865								2.73505
296	308	317.231								2.99695		296	308	317.433								3.06279
297	251	257.306								2.51247		297	251	257.865								2.73505
298	237	279.281								17.8401		298	237	283.288								19.5309
299	258	264.348								2.46064		299	258	264.674								2.58685
300	251	285.052								13.5666		300	251	290.205								15.6196
301	235	244.184								3.90791		301	235	245.773								4.58411
302	222	275.352								24.0325		302	222	278.764								25.5694
303	317	326.849								3.10694		303	317	330.71								4.32484
304	186	192.177								3.32094		304	186	192.663								3.58224
305	198	204.68								3.37358		305	198	205.405								3.74006
306	202	210.365								4.14123		306	202	210.994								4.4525
307	198	202.696								2.3718		307	198	202.496								2.27046
308	195	242.695								24.4588		308	195	254.305								30.4129
309	212	216.558								2.14999		309	212	216.368								2.0605
310	202	208.016								2.97833		310	202	208.338								3.1375
311	168	173.369								3.19608		311	168	173.731								3.41115
312	168	174.153								3.66275		312	168	174.617								3.9384
313	331	333.364								0.714127		313	331	329.348								-0.499202
314	278	281.738								1.3445		314	278	280.797								1.006
315	250	282.223								12.8894		315	250	286.705								14.6822
316	271	276.243								1.93469		316	271	275.759								1.75613
317	264	289.906								9.81299		317	264	295.948								12.1016
318	255	257.882								1.13027		318	255	255.605								0.237251
319	285	290.527								1.93937		319	285	289.591								1.61104
320	276	282.899								2.49971		320	276	282.538								2.36874
321	259	287.017								10.8175		321	259	292.763								13.036
322	179	180.521								0.849698		322	179	179.716								0.40005
323	179	180.521								0.849698		323	179	179.716								0.40005
324	182	183.516								0.833		324	182	182.708								0.389016
325	166	168.094								1.2616		325	166	168.175								1.30996
326	179	180.521								0.849698		326	179	179.716								0.40005
327	182	183.516								0.833		327	182	182.708								0.389016
328	156	160.666								2.99088		328	156	161.458								3.49874
329	179	180.521								0.849698		329	179	179.716								0.40005
330	200	204.047								2.0237		330	200	202.586								1.2928
331	193	194.748								0.905865		331	193	193.334								0.173218
332	138	135.445								-1.85135		332	138	137.307								-0.502072
333	373	326.76								-12.3969		333	373	325.371								-12.7691
334	350	335.783								-4.06196		334	350	344.386								-1.60388
335	396	343.029								-13.3765		335	396	341.906								-13.66
336	360	349.442								-2.93265		336	360	357.437								-0.71205
337	386	333.892								-13.4994		337	386	333.486								-13.6046
338	368	344.289								-6.44323		338	368	354.205								-3.74853
339	382	361.152								-5.45747		339	382	370.842								-2.92107
340	225	229.513								2.00573		340	225	227.868								1.27484
341	248	254.233								2.51323		341	248	254.587								2.65614
342	264	269.104								1.93327		342	264	268.665								1.76712
343	281	281.716								0.25494		343	281	280.532								-0.166416
344	209	212.729								1.78416		344	209	211.096								1.00275
345	221	223.665								1.20571		345	221	222.068								0.483063
346	216	221.564								2.57613		346	216	221.355								2.47918
347	214	216.132								0.996486		347	214	214.118								0.0552196
348	230	231.327								0.576922		348	230	229.121								-0.382043
349	368	337.722								-8.22774		349	368	335.531								-8.82323
350	346	342.755								-0.937798		350	346	350.425								1.27885
351	235	238.756								1.59844		351	235	236.785								0.759434
352	299	298.671								-0.110127		352	299	297.281								-0.574923
353	274	277.574								1.3044		353	274	276.695								0.98346
354	254	285.301								12.3233		354	254	290.624								14.4187
355	288	290.312								0.802715		355	288	288.756								0.26267
356	267	289.009								8.24301		356	267	294.876								10.4404
357	292	294.138								0.732315		357	292	292.423								0.144928
358	294	295.627								0.553333		358	294	294.013								0.00446599
359	366	344.618								-5.84198		359	366	341.109								-6.80094
360	317	304.677								-3.88723		360	317	302.979								-4.42297
361	308	302.886								-1.66027		361	308	301.135								-2.22889
362	402	355.016								-11.6876		362	402	353.335								-12.1057
363	283	285.397								0.847025		363	283	284.319								0.466099
364	264	289.267								9.57096		364	264	294.699								11.6284
365	283	285.397								0.847025		365	283	284.319								0.466099
366	264	289.267								9.57096		366	264	294.699								11.6284
367	336	321.764								-4.23704		367	336	318.06								-5.33917
368	315	322.244								2.29973		368	315	328.312								4.22597
369	336	321.764								-4.23704		369	336	318.06								-5.33917
370	315	322.244								2.29973		370	315	328.312								4.22597
371	308	302.717								-1.71532		371	308	300.563								-2.41449
372	288	300.052								4.18474		372	288	306.742								6.50749
373	308	302.717								-1.71532		373	308	300.563								-2.41449
374	288	300.052								4.18474		374	288	306.742								6.50749
375	343	325.172								-5.19771		375	343	321.965								-6.13273
376	320	325.132								1.60383		376	320	331.497								3.59276
377	340	324.117								-4.67143		377	340	320.769								-5.6563
378	318	324.529								2.05307		378	318	330.895								4.05493
379	175	178.177								1.81552		379	175	178.24								1.85147
380	175	178.96								2.26296		380	175	179.126								2.35763
381	152	156.913								3.23207		381	152	157.386								3.54364
382	161	166.465								3.3947		382	161	167.492								4.03247
383	184	186.485								1.3507		383	184	185.965								1.06818
384	264	268.33								1.64002		384	264	267.779								1.4316
385	278	280.094								0.753331		385	278	278.741								0.266669
386	294	296.744								0.933333		386	294	295.397								0.475112
387	205	209.027								1.9643		387	205	208.418								1.66724
388	177	182.303								2.99592		388	177	183.167								3.48421
389	165	205.401								24.4857		389	165	223.296								35.331
390	179	184.28								2.94985		390	179	184.968								3.33413
391	165	205.401								24.4857		391	165	223.296								35.331
392	184	188.469								2.4287		392	184	188.876								2.65015
393	170	211.589								24.4643		393	170	230.084								35.3435
394	166	172.638								3.99852		394	166	174.312								5.00741
395	162	201.685								24.497		395	162	219.244								35.3357
396	196	202.381								3.2555		396	196	201.71								2.91303
397	186	191.759								3.09648		397	186	191.523								2.96918
398	207	212.57								2.69098		398	207	211.99								2.41083
399	205	211.898								3.36499		399	205	212.499								3.65817
400	186	192.439								3.46161		400	186	192.123								3.29173
401	216	221.042								2.33431		401	216	219.93								1.8194
402	126	126.824								0.654111		402	126	129.674								2.91617
403	235	242.734								3.29113		403	235	244.287								3.95189
404	244	252.683								3.55852		404	244	253.997								4.09712
405	264	270.565								2.48675		405	264	272.941								3.38656
406	292	302.802								3.69916		406	292	304.818								4.3897
407	304	312.05								2.64793		407	304	316.739								4.1905
408	244	251.135								2.92434		408	244	252.226								3.3715
409	209	213.928								2.3581		409	209	213.121								1.97167
410	271	276.146								1.89889		410	271	275.474								1.65103
411	237	243.698								2.82629		411	237	244.633								3.22049
412	229	277.573								21.2108		412	229	281.395								22.8798
413	258	262.703								1.82288		413	258	262.618								1.78981
414	251	284.544								13.3643		414	251	289.994								15.5355
415	218	221.201								1.4682		415	218	219.034								0.474422
416	228	231.428								1.50353		416	228	230.515								1.10303
417	232	234.618								1.12827		417	232	231.768								-0.100129
418	239	242.537								1.47984		418	239	241.141								0.8959
419	283	287.621								1.63276		419	283	286.691								1.30408
420	297	299.045								0.68864		420	297	297.495								0.166633
421	347	321.298								-7.40705		421	347	319.717								-7.86257
422	366	335.464								-8.34312		422	366	333.236								-8.95202
423	334	337.164								0.947431		423	334	344.08								3.0179
424	380	337.162								-11.2731		424	380	335.197								-11.7902
425	344	338.204								-1.6848		425	344	345.187								0.344985
426	380	338.309								-10.9714		426	380	336.669								-11.4029
427	344	338.969								-1.46259		427	344	346.168								0.630369
428	380	337.162								-11.2731		428	380	335.197								-11.7902
429	362	347.476								-4.01204		429	362	355.986								-1.6612
430	380	338.309								-10.9714		430	380	336.669								-11.4029
431	344	338.969								-1.46259		431	344	346.168								0.630369
432	380	337.162								-11.2731		432	380	335.197								-11.7902
433	362	347.476								-4.01204		433	362	355.986								-1.6612
434	271	274.604								1.33005		434	271	275.098								1.51202
435	269	296.731								10.3089		435	269	301.178								11.9619
436	292	296.906								1.6801		436	292	298.59								2.25693
437	270	308.456								14.243		437	270	311.755								15.465
438	324	327.708								1.14454		438	324	329.884								1.81613
439	290	291.477								0.509262		439	290	291.069								0.368476
440	285	303.488								6.48691		440	285	308.924								8.39434
441	299	303.374								1.46279		441	299	304.728								1.91562
442	277	309.122								11.5965		442	277	312.733								12.8999
443	329	331.27								0.689872		443	329	332.459								1.05144
444	209	214.347								2.55832		444	209	214.261								2.51727
445	276	280.579								1.6589		445	276	279.881								1.40632
446	259	286.635								10.6699		446	259	292.273								12.8469
447	230	234.038								1.75548		447	230	232.917								1.26821
448	290	295.436								1.8745		448	290	294.023								1.38718
449	272	295.08								8.48529		449	272	301.717								10.9255
450	317	319.692								0.84923		450	317	316.22								-0.245968
451	294	318.326								8.274		451	294	323.441								10.0141
452	317	319.692								0.84923		452	317	316.22								-0.245968
453	294	318.326								8.274		453	294	323.441								10.0141
454	338	339.234								0.365036		454	338	338.568								0.167935
455	322	339.854								5.54461		455	322	345.062								7.16222
456	377	360.191								-4.45861		456	377	353.867								-6.13608
457	354	357.342								0.944011		457	354	364.837								3.06138
458	317	319.692								0.84923		458	317	316.22								-0.245968
459	294	318.326								8.274		459	294	323.441								10.0141
460	317	319.692								0.84923		460	317	316.22								-0.245968
461	294	318.326								8.274		461	294	323.441								10.0141
462	182	186.909								2.69715		462	182	188.215								3.41458
463	186	190.245								2.28245		463	186	191.147								2.76718
464	200	205.874								2.93706		464	200	206.323								3.1613
465	209	219.399								4.97549		465	209	221.823								6.13539
466	221	229.028								3.63265		466	221	230.77								4.42069
467	251	258.756								3.08993		467	251	259.35								3.32656
468	110	113.795								3.4496		468	110	117.981								7.25547
469	161	165.89								3.03739		469	161	167.177								3.83675
470	166	170.079								2.45708		470	166	171.085								3.06346
471	175	178.386								1.9348		471	175	178.811								2.17756
472	246	252.1								2.47948		472	246	252.572								2.67157
473	209	212.78								1.80855		473	209	212.491								1.67012
474	216	219.111								1.44006		474	216	218.414								1.11755
475	145	146.571								1.08341		475	145	147.789								1.92318
476	159	162.034								1.90823		476	159	162.75								2.35857
477	172	175.244								1.88593		477	172	175.176								1.84677
478	177	177.865								0.488893		478	177	177.314								0.177463
479	244	249.393								2.21022		479	244	249.885								2.412
480	265	269.173								1.57466		480	265	268.756								1.41743
481	276	280.481								1.62339		481	276	279.596								1.30275
482	308	302								-1.94791		482	308	300.141								-2.55156
483	177	181.886								2.76061		483	177	182.027								2.83998
484	177	181.103								2.31823		484	177	181.141								2.33955
485	198	201.913								1.97633		485	198	201.61								1.8231
486	196	200.553								2.323		486	196	200.478								2.28487
487	304	309.723								1.88263		487	304	312.688								2.8579
488	255	261.567								2.57529		488	255	262.252								2.84384
489	258	262.509								1.74767		489	258	262.048								1.56902
490	267	270.138								1.17527		490	267	269.102								0.787195
491	237	238.759								0.742236		491	237	237.07								0.0294051
492	264	264.549								0.207879		492	264	260.848								-1.19402
493	255	256.336								0.52382		493	255	253.833								-0.457471
494	221	227.566								2.97104		494	221	226.494								2.48615
495	196	200.972								2.5365		495	196	201.62								2.86716
496	143	145.533								1.77154		496	143	148.553								3.8832
497	145	147.51								1.73088		497	145	150.355								3.69312
498	214	214.201								0.0938785		498	214	212.602								-0.653196
499	232	234.233								0.962681		499	232	232.022								0.00957759
500	230	232.49								1.08269		500	230	231.146								0.498413
501	242	239.61								-0.987694		501	242	236.511								-2.26833
502	244	242.907								-0.447828		502	244	240.552								-1.41317
503	177	180.32								1.87584		503	177	180.256								1.83968
504	184	188.05								2.20127		504	184	187.736								2.03043
505	202	204.831								1.40159		505	202	203.401								0.6935
506	196	199.354								1.711		506	196	198.453								1.25168
507	235	239.825								2.053		507	235	242.996								3.40263
508	248	252.292								1.73081		508	248	254.753								2.72293
509	172	174.354								1.36858		509	172	179.588								4.4117
510	189	187.33								-0.883556		510	189	191.343								1.23979
511	265	267.232								0.84243		511	265	268.922								1.47994
512	269	272.071								1.14175		512	269	273.623								1.7185
513	283	285.582								0.912473		513	283	286.57								1.26161
514	255	258.561								1.3966		514	255	260.676								2.22596
515	267	269.938								1.10039		515	267	271.608								1.7257
516	253	256.628								1.43398		516	253	258.875								2.3222
517	283	288.981								2.11341		517	283	293.758								3.80124
518	267	267.618								0.231603		518	267	268.951								0.730831
519	294	299.516								1.87633		519	294	303.712								3.30346
520	175	174.05								-0.54264		520	175	178.825								2.18564
521	271	273.431								0.897188		521	271	274.754								1.3853
522	244	244.164								0.0670738		522	244	245.939								0.794754
523	253	252.565								-0.171984		523	253	253.878								0.346913
524	196	193.244								-1.406		524	196	193.05								-1.50521
525	294	293.797								-0.069		525	294	293.869								-0.0446599
526	334	332.359								-0.491174		526	334	328.988								-1.50049
527	345	343.876								-0.325814		527	345	340.392								-1.33554
528	237	238.755								0.740582		528	237	240.147								1.32792
529	244	245.997								0.818541		529	244	247.169								1.29893
530	294	298.931								1.67733		530	294	302.002								2.72185
531	242	244.436								1.00673		531	242	244.075								0.857248
532	281	286.635								2.00534		532	281	286.985								2.12999
533	306	311.082								1.66088		533	306	313.818								2.55504
534	290	316.427								9.11265		534	290	322.002								11.0351
535	306	311.082								1.66088		535	306	313.818								2.55504
536	285	288.581								1.25646		536	285	288.361								1.1794
537	306	311.856								1.91388		537	306	314.704								2.8445
538	280	310.267								10.8097		538	280	315.141								12.5503
539	285	289.354								1.52777		539	285	289.247								1.49019
540	306	311.856								1.91388		540	306	314.704								2.8445
541	280	310.267								10.8097		541	280	315.141								12.5503
542	306	311.856								1.91388		542	306	314.704								2.8445
543	306	311.856								1.91388		543	306	314.704								2.8445
544	301	303.853								0.947767		544	301	306.368								1.78344
545	290	294.665								1.60855		545	290	297.971								2.74859
546	315	318.138								0.996178		546	315	320.144								1.63299
547	310	313.028								0.976839		547	310	315.193								1.6753
548	315	318.138								0.996178		548	315	320.144								1.63299
549	310	313.028								0.976839		549	310	315.193								1.6753
550	218	222.819								2.21039		550	218	222.201								1.92688
551	242	247.742								2.37265		551	242	247.899								2.43777
552	230	232.49								1.08269		552	230	231.146								0.498413
553	248	253.168								2.08369		553	248	252.847								1.95443
554	232	234.623								1.1308		554	232	233.163								0.501082
555	253	255.956								1.16825		555	253	255.199								0.869079
556	251	250.723								-0.110494		556	251	248.247								-1.09692
557	267	270.813								1.42816		557	267	269.703								1.01227
558	228	226.245								-0.769816		558	228	223.778								-1.85167
559	225	227.95								1.31102		559	225	226.098								0.487942
560	209	211.579								1.23414		560	209	210.464								0.700718
561	225	228.356								1.49134		561	225	227.239								0.995187
562	216	216.761								0.352528		562	216	215.759								-0.111755
563	235	236.052								0.447464		563	235	234.384								-0.26217
564	216	216.761								0.352528		564	216	215.759								-0.111755
565	255	250.148								-1.90274		565	255	246.751								-3.23477
566	340	332.638								-2.16522		566	340	328.705								-3.32201
567	267	235.249								-11.8918		567	267	235.818								-11.6786
568	278	281.738								1.3445		568	278	280.797								1.006
569	250	282.223								12.8894		569	250	286.705								14.6822
570	363	358.766								-1.16628		570	363	353.33								-2.66384
571	228	226.245								-0.769816		571	228	223.778								-1.85167
572	225	227.95								1.31102		572	225	226.098								0.487942
573	209	211.579								1.23414		573	209	210.464								0.700718
574	225	228.356								1.49134		574	225	227.239								0.995187
575	216	216.761								0.352528		575	216	215.759								-0.111755
576	235	236.052								0.447464		576	235	234.384								-0.26217
577	216	216.761								0.352528		577	216	215.759								-0.111755
578	255	250.148								-1.90274		578	255	246.751								-3.23477
579	294	292.741								-0.428333		579	294	290.448								-1.20822
580	294	293.514								-0.165333		580	294	291.333								-0.907282
581	308	301.03								-2.26291		581	308	298.862								-2.96704
582	308	301.916								-1.97527		582	308	299.855								-2.64436
583	251	256.241								2.08806		583	251	256.124								2.04133
584	191	196.157								2.69987		584	191	196.001								2.61807
585	184	189.826								3.16636		585	184	190.077								3.30281
586	193	199.291								3.25939		586	193	199.472								3.35341
587	193	198.508								2.85368		587	193	198.586								2.89446
588	223	226.173								1.42298		588	223	223.828								0.37139
589	225	227.531								1.12504		589	225	224.959								-0.0184044
590	193	198.508								2.85368		590	193	198.586								2.89446
591	196	200.553								2.323		591	196	200.478								2.28487
592	216	218.276								1.0535		592	216	216.133								0.0617222
593	221	222.463								0.662054		593	221	220.041								-0.434163
594	193	197.725								2.44797		594	193	197.702								2.43604
595	198	201.913								1.97633		595	198	201.61								1.8231
596	228	234.036								2.64729		596	228	232.631								2.03107
597	200	206.656								3.32808		597	200	207.207								3.60368
598	143	145.533								1.77154		598	143	148.553								3.8832
599	147	149.487								1.692		599	147	152.156								3.50752
600	175	179.743								2.7104		600	175	180.012								2.86378
601	177	181.103								2.31823		601	177	181.141								2.33955
602	175	178.177								1.81552		602	175	178.24								1.85147
603	212	215.357								1.58372		603	212	214.341								1.10433
604	214	218.9								2.28972		604	214	217.914								1.82886
605	276	278.934								1.06309		605	276	277.825								0.661257
606	237	240.306								1.39474		606	237	238.84								0.776464
607	262	264.455								0.936985		607	262	263.423								0.543164
608	253	253.629								0.24868		608	253	251.148								-0.73215
609	271	273.63								0.970598		609	271	272.247								0.460277
610	205	205.476								0.232332		610	205	203.736								-0.616346
611	207	207.454								0.219198		611	207	205.539								-0.706024
612	209	210.796								0.859493		612	209	209.579								0.276904
613	202	203.683								0.833		613	202	202.77								0.381
614	230	233.264								1.4193		614	230	232.032								0.88353
615	260	262.219								0.853354		615	260	259.727								-0.104885
616	262	261.64								-0.137275		616	262	257.947								-1.547
617	246	247.16								0.471675		617	246	245.009								-0.402768
618	361	347.081								-3.85566		618	361	341.726								-5.33901
619	400	361.209								-9.69784		619	400	358.56								-10.3601
620	274	272.43								-0.572978		620	274	270.243								-1.37124
621	334	316.765								-5.16026		621	334	313.381								-6.1734
622	225	227.321								1.0314		622	225	227.464								1.09529
623	225	227.321								1.0314		623	225	227.464								1.09529
624	354	343.42								-2.98872		624	354	338.406								-4.4052
625	347	341.691								-1.52987		625	347	335.759								-3.23957
626	342	339.901								-0.613789		626	342	348.825								1.99549
627	285	285.487								0.170898		627	285	284.82								-0.0630807
628	285	285.487								0.170898		628	285	284.82								-0.0630807
629	278	287.282								3.3387		629	278	294.403								5.90051
630	345	341.47								-1.02318		630	345	335.646								-2.71119
631	338	334.471								-1.04408		631	338	330.25								-2.29282
632	331	335.268								1.2894		632	331	343.283								3.71076
633	283	283.354								0.125011		633	283	282.805								-0.0688799
634	283	283.354								0.125011		634	283	282.805								-0.0688799
635	277	286.747								3.5188		635	277	293.893								6.09865
636	354	343.42								-2.98872		636	354	338.406								-4.4052
637	347	341.691								-1.52987		637	347	335.759								-3.23957
638	342	339.901								-0.613789		638	342	348.825								1.99549
639	129	129.444								0.34414		639	129	131.883								2.23453
640	138	137.534								-0.338029		640	138	140.504								1.81434
641	221	228.254								3.28233		641	221	229.885								4.02035
642	239	242.922								1.64099		642	239	245.359								2.66065
643	253	254.112								0.439644		643	253	255.649								1.04713
644	175	171.701								-1.88496		644	175	176.169								0.667754
645	320	318.789								-0.378525		645	320	317.248								-0.860078
646	223	225.701								1.21116		646	223	226.874								1.73738
647	239	239.627								0.262427		647	239	239.851								0.356247
648	223	225.701								1.21116		648	223	226.874								1.73738
649	244	246.485								1.01856		649	244	248.594								1.88299
650	253	254.112								0.439644		650	253	255.649								1.04713
651	244	245.711								0.701262		651	244	247.71								1.52038
652	290	293.118								1.0753		652	290	296.2								2.13807
653	283	288.007								1.76919		653	283	290.906								2.79374
654	297	300.744								1.26047		654	297	302.968								2.00946
655	297	300.744								1.26047		655	297	302.968								2.00946
656	262	257.014								-1.90315		656	262	259.895								-0.803374
657	380	356.415								-6.20649		657	380	350.998								-7.63214
658	269	271.691								1.0004		658	269	270.803								0.670204
659	255	258.955								1.55109		659	255	258.741								1.46707
660	189	181.064								-4.19896		660	189	184.26								-2.5079
661	271	276.146								1.89889		661	271	275.474								1.65103
662	260	265.032								1.9355		662	260	265.204								2.00135
663	294	296.744								0.933333		663	294	295.397								0.475112
664	235	236.436								0.610936		664	235	234.128								-0.370906
665	281	284.038								1.08114		665	281	283.189								0.778886
666	281	281.716								0.25494		666	281	280.532								-0.166416
667	207	212.57								2.69098		667	207	211.99								2.41083
668	262	266.391								1.6761		668	262	266.334								1.65416
669	145	143.96								-0.71709		669	145	145.673								0.463903
670	368	337.722								-8.22774		670	368	335.531								-8.82323
671	346	342.755								-0.937798		671	346	350.425								1.27885
672	292	297.169								1.77038		672	292	296.941								1.6921
673	292	297.169								1.77038		673	292	296.941								1.6921
674	347	342.844								-1.19775		674	347	338.604								-2.41963
675	352	340.911								-3.1502		675	352	336.648								-4.36136
676	334	328.852								-1.5413		676	334	325.506								-2.54314
677	301	308.092								2.35623		677	301	307.75								2.24247
678	189	189.524								0.277407		678	189	189.242								0.128254
679	184	187.686								2.00314		679	184	187.992								2.1693
680	198	200.868								1.44872		680	198	201.264								1.64865
681	196	196.638								0.3255		681	196	196.052								0.0262806
682	205	206.416								0.69078		682	205	206.302								0.635068
683	283	286.945								1.39382		683	283	286.09								1.09173
684	290	291.666								0.574483		684	290	290.242								0.0835862
685	177	178.648								0.931277		685	177	178.2								0.677898
686	170	171.536								0.903329		686	170	171.391								0.8181
687	159	164.905								3.71414		687	159	166.832								4.9255
688	161	166.882								3.65339		688	161	168.633								4.74073
689	170	175.711								3.35967		689	170	177.783								4.57827
690	168	173.735								3.41367		690	168	175.982								4.75121
691	161	166.882								3.65339		691	161	168.633								4.74073
692	163	168.242								3.21596		692	163	169.763								4.14906
693	166	171.071								3.05453		693	166	172.541								3.94022
694	177	182.042								2.84864		694	177	183.706								3.78893
695	168	172.951								2.947		695	168	175.096								4.22396
696	166	171.071								3.05453		696	166	172.541								3.94022
697	223	224.762								0.790152		697	223	223.737								0.330628
698	225	228.453								1.53446		698	225	227.523								1.12132
699	175	181.466								3.69488		699	175	183.462								4.8353
700	186	192.699								3.60176		700	186	194.088								4.34843
701	168	174.518								3.87975		701	168	176.868								5.27845
702	235	234.296								-0.299421		702	235	233.723								-0.543251
703	221	218.337								-1.20482		703	221	218.121								-1.30249
704	228	227.183								-0.358474		704	228	226.914								-0.476206
705	184	187.058								1.66174		705	184	189.357								2.91143
706	216	218.639								1.22182		706	216	218.955								1.36818
707	216	219.422								1.58433		707	216	219.841								1.77825
708	242	245.124								1.29101		708	242	247.465								2.25831
709	224	273.538								22.1152		709	224	276.678								23.5168
710	242	243.578								0.651983		710	242	245.695								1.52669
711	239	241.375								0.993531		711	239	243.587								1.91942
712	244	245.711								0.701262		712	244	247.71								1.52038
713	242	244.351								0.971496		713	242	246.579								1.89229
714	347	348.159								0.334104		714	347	346.74								-0.074804
715	352	349.457								-0.722472		715	352	345.863								-1.7434
716	304	307.11								1.02288		716	304	309.176								1.70271
717	308	310.609								0.847		717	308	313.718								1.85637
718	179	183.652								2.59892		718	179	186.335								4.09755
719	212	211.596								-0.190453		719	212	212.167								0.0786085
720	264	268.138								1.56726		720	264	271.681								2.90949
721	301	304.341								1.10991		721	301	307.794								2.25723
722	301	304.341								1.10991		722	301	307.794								2.25723
723	194	182.039								-6.16541		723	194	179.244								-7.60624
724	235	238.082								1.31153		724	235	240.656								2.40681
725	230	233.748								1.62936		725	230	236.534								2.84073
726	239	241.375								0.993531		726	239	243.587								1.91942
727	242	244.351								0.971496		727	242	246.579								1.89229
728	239	242.149								1.31746		728	239	244.473								2.29004
729	235	238.856								1.64098		729	235	241.541								2.7833
730	202	202.27								0.133901		730	202	205.756								1.8595
731	267	271.686								1.75519		731	267	275.344								3.12495
732	269	273.82								1.79169		732	269	277.359								3.10735
733	262	267.552								2.11897		733	262	271.436								3.60169
734	297	300.846								1.29512		734	297	304.649								2.57533
735	310	312.742								0.884529		735	310	315.733								1.84928
736	297	300.846								1.29512		736	297	304.649								2.57533
737	310	312.742								0.884529		737	310	315.733								1.84928
738	324	254.26								-21.5246		738	324	260.875								-19.483
739	350	339.313								-3.0534		739	350	333.837								-4.61801
740	359	340.5								-5.15333		740	359	335.6								-6.51802
741	363	349.207								-3.79986		741	363	342.994								-5.51132
742	230	208.022								-9.55585		742	230	203.302								-11.608
743	260	258.835								-0.448162		743	260	259.802								-0.0761385
744	278	275.637								-0.849921		744	278	275.68								-0.834522
745	256	283.995								10.9354		745	256	288.747								12.7919
746	278	239.774								-13.7503		746	278	245.497								-11.6917
747	327	326.735								-0.0809174		747	327	323.907								-0.945755
748	356	345.415								-2.97331		748	356	338.645								-4.87495
749	278	283.768								2.07492		749	278	287.07								3.26252
750	276	281.836								2.11446		750	276	285.268								3.35788
751	304	309.436								1.78818		751	304	313.228								3.03565
752	269	271.499								0.928996		752	269	274.703								2.12025
753	292	296.512								1.54518		753	292	300.526								2.92001
754	327	332.02								1.53503		754	327	332.804								1.77507
755	205	207.407								1.17409		755	205	208.329								1.62388
756	207	209.383								1.15138		756	207	210.131								1.51256
757	225	227.291								1.01833		757	225	229.969								2.20853
758	246	250.367								1.77515		758	246	256.098								4.10487
759	380	360.481								-5.13649		759	380	354.069								-6.82388
760	361	355.455								-1.53597		760	361	349.832								-3.09351
761	361	355.455								-1.53597		761	361	349.832								-3.09351
762	179	180.102								0.615922		762	179	181.652								1.48171
763	179	179.319								0.177933		763	179	180.768								0.98743
764	179	180.102								0.615922		764	179	181.652								1.48171
765	179	179.319								0.177933		765	179	180.768								0.98743
766	200	197.363								-1.31859		766	200	197.439								-1.28068
767	179	179.319								0.177933		767	179	180.768								0.98743
768	175	175.983								0.56168		768	175	177.835								1.62004
769	168	168.251								0.149333		769	168	170.355								1.40198
770	200	197.363								-1.31859		770	200	197.439								-1.28068
771	179	179.319								0.177933		771	179	180.768								0.98743
772	179	180.102								0.615922		772	179	181.652								1.48171
773	179	179.319								0.177933		773	179	180.768								0.98743
774	191	191.404								0.211393		774	191	192.37								0.717047
775	184	185.856								1.00876		775	184	187.331								1.81032
776	191	191.404								0.211393		776	191	192.37								0.717047
777	184	185.856								1.00876		777	184	187.331								1.81032
778	207	206.042								-0.463014		778	207	206.018								-0.474261
779	196	194.026								-1.007		779	196	194.507								-0.761622
780	191	191.404								0.211393		780	191	192.37								0.717047
781	184	185.856								1.00876		781	184	187.331								1.81032
782	207	206.042								-0.463014		782	207	206.018								-0.474261
783	196	194.026								-1.007		783	196	194.507								-0.761622
784	191	191.404								0.211393		784	191	192.37								0.717047
785	184	185.856								1.00876		785	184	187.331								1.81032
786	191	191.404								0.211393		786	191	192.37								0.717047
787	184	185.856								1.00876		787	184	187.331								1.81032
788	191	191.404								0.211393		788	191	192.37								0.717047
789	184	185.856								1.00876		789	184	187.331								1.81032
790	207	206.042								-0.463014		790	207	206.018								-0.474261
791	196	194.026								-1.007		791	196	194.507								-0.761622
792	191	191.404								0.211393		792	191	192.37								0.717047
793	184	185.856								1.00876		793	184	187.331								1.81032
794	207	206.042								-0.463014		794	207	206.018								-0.474261
795	196	194.026								-1.007		795	196	194.507								-0.761622
796	191	191.404								0.211393		796	191	192.37								0.717047
797	184	185.856								1.00876		797	184	187.331								1.81032
798	189	191.874								1.52081		798	189	191.899								1.5337
799	191	196.365								2.80916		799	191	196.571								2.91684
800	218	219.687								0.773661		800	218	218.66								0.302537
801	288	285.941								-0.714924		801	288	283.19								-1.67001
802	283	281.605								-0.49277		802	283	279.069								-1.38902
803	267	267.509								0.190494		803	267	265.877								-0.420644
804	198	200.346								1.18491		804	198	199.838								0.928384
805	198	201.913								1.97633		805	198	201.61								1.8231
806	138	140.876								2.08428		806	138	142.11								2.97804
807	147	150.584								2.438		807	147	151.391								2.9874
808	198	199.982								1.00079		808	198	200.094								1.05744
809	209	209.648								0.309943		809	209	208.95								-0.0241627
810	235	235.274								0.116766		810	235	236.575								0.670038
811	200	201.541								0.77028		811	200	200.754								0.377235
812	202	205.249								1.60827		812	202	204.541								1.258
813	207	207.087								0.0421353		813	207	205.793								-0.583068
814	253	255.081								0.822348		814	253	257.104								1.62199
815	264	267.163								1.19827		815	264	268.831								1.82986
816	262	263.483								0.565931		816	262	265.043								1.1615
817	269	271.299								0.854677		817	269	272.738								1.38959
818	175	180.683								3.24744		818	175	182.576								4.32915
819	214	220.439								3.00869		819	214	222.19								3.82714
820	380	342.888								-9.76622		820	380	341.258								-10.1952
821	283	279.816								-1.1251		821	283	278.242								-1.68131
822	260	256.9								-1.19221		822	260	253.814								-2.37933
823	292	296.412								1.51095		823	292	295.769								1.29086
824	315	310.595								-1.39844		824	315	308.084								-2.19571
825	301	302.693								0.562605		825	301	300.268								-0.243272
826	297	295.323								-0.564572		826	297	295.376								-0.546828
827	186	184.083								-1.03058		827	186	184.92								-0.580478
828	198	196.951								-0.529596		828	198	197.408								-0.298919
829	200	196.579								-1.71059		829	200	196.553								-1.72357
830	251	251.206								0.081992		830	251	252.748								0.696538
831	271	272.278								0.471557		831	271	271.047								0.0175166
832	214	212.635								-0.637916		832	214	210.832								-1.48055
833	244	247.073								1.25954		833	244	247.229								1.32335
834	253	254.701								0.672443		834	253	254.283								0.506996
835	202	199.506								-1.2347		835	202	198.883								-1.543
836	255	257.408								0.944259		836	255	256.969								0.772353
837	191	193.755								1.44229		837	191	194.455								1.80901
838	198	200.085								1.05325		838	198	200.379								1.20129
839	161	165.107								2.55104		839	161	166.292								3.2872
840	179	182.505								1.95836		840	179	182.628								2.02677
841	359	335.87								-6.44289		841	359	332.955								-7.25484
842	398	346.941								-12.8289		842	398	345.895								-13.0917
843	152	155.19								2.09862		843	152	156.44								2.92103
844	177	180.32								1.87584		844	177	180.256								1.83968
845	327	312.444								-4.45136		845	327	310.13								-5.15903
846	315	308.381								-2.10124		846	315	305.599								-2.98447
847	232	235.01								1.29723		847	232	237.378								2.31821
848	246	249.867								1.57198		848	246	251.882								2.39115
849	237	239.145								0.905156		849	237	241.286								1.80862
850	246	249.094								1.25767		850	246	250.996								2.03109
851	242	243.481								0.611893		851	242	245.409								1.40857
852	253	254.788								0.706917		852	253	256.249								1.28426
853	248	250.07								0.834581		853	248	252.382								1.76709
854	253	256.726								1.47271		854	253	259.16								2.43478
855	253	255.952								1.1667		855	253	258.275								2.08507
856	258	260.087								0.80907		856	258	262.183								1.62148
857	232	235.01								1.29723		857	232	237.378								2.31821
858	246	249.094								1.25767		858	246	250.996								2.03109
859	244	246.003								0.820951		859	244	248.565								1.87098
860	248	252.389								1.76993		860	248	255.039								2.83818
861	246	249.483								1.41582		861	246	252.138								2.49503
862	251	253.819								1.12329		862	251	256.259								2.09525
863	322	321.569								-0.133913		863	322	316.877								-1.59091
864	274	275.732								0.631993		864	274	277.145								1.14786
865	274	275.732								0.631993		865	274	277.145								1.14786
866	274	275.732								0.631993		866	274	277.145								1.14786
867	274	275.732								0.631993		867	274	277.145								1.14786
868	212	215.459								1.63179		868	212	217.703								2.69032
869	228	231.035								1.33117		869	228	232.451								1.95222
870	225	228.741								1.66252		870	225	231.455								2.86885
871	239	241.278								0.953347		871	239	243.303								1.80025
872	290	285.643								-1.50244		872	290	286.099								-1.34504
873	313	314.64								0.523815		873	313	312.703								-0.094869
874	277	240.29								-13.2526		874	277	244.672								-11.6708
875	338	333.061								-1.4613		875	338	330.218								-2.30238
876	310	308.395								-0.517819		876	310	310.894								0.288339
877	251	246.851								-1.65312		877	251	246.895								-1.63531
878	326	324.038								-0.601828		878	326	322.785								-0.986144
879	358	344.194								-3.85649		879	358	339.745								-5.09909
880	212	215.459								1.63179		880	212	217.703								2.69032
881	228	231.035								1.33117		881	228	232.451								1.95222
882	225	228.741								1.66252		882	225	231.455								2.86885
883	239	241.278								0.953347		883	239	243.303								1.80025
884	251	255.944								1.96976		884	251	258.346								2.92659
885	255	260.011								1.965		885	255	262.162								2.80859
886	260	264.534								1.74402		886	260	265.459								2.09963
887	264	269.575								2.11183		887	264	270.376								2.4152
888	292	298.15								2.10633		888	292	301.187								3.14622
889	260	264.534								1.74402		889	260	265.459								2.09963
890	294	301.057								2.40033		890	294	304.088								3.43125
891	297	303.259								2.10749		891	297	306.194								3.09563
892	340	331.874								-2.39005		892	340	327.712								-3.61402
893	313	317.728								1.5107		893	313	317.24								1.35463
894	354	334.337								-5.55444		894	354	330.864								-6.53561
895	324	325.915								0.591025		895	324	322.46								-0.475386
896	286	244.375								-14.5544		896	286	251.726								-11.984
897	290	293.889								1.34091		897	290	292.613								0.90099
898	285	299.17								4.97187		898	285	306.389								7.50483
899	275	239.035								-13.0782		899	275	242.718								-11.7388
900	274	279.219								1.90492		900	274	278.75								1.73359
901	269	292.413								8.70378		901	269	298.642								11.0195
902	260	263.388								1.30302		902	260	263.148								1.21083
903	262	267.841								2.22931		903	262	267.82								2.22123
904	254	287.338								13.1251		904	254	292.822								15.2844
905	368	364.973								-0.822614		905	368	358.993								-2.4476
906	368	364.973								-0.822614		906	368	358.993								-2.4476
907	393	376.267								-4.25789		907	393	371.143								-5.56168
908	393	376.267								-4.25789		908	393	371.143								-5.56168
909	393	376.267								-4.25789		909	393	371.143								-5.56168
910	393	376.267								-4.25789		910	393	371.143								-5.56168
911	359	358.377								-0.173616		911	359	354.533								-1.24435
912	193	195.53								1.31107		912	193	197.296								2.22566
913	218	220.207								1.01237		913	218	220.655								1.21802
914	143	145.169								1.5166		914	143	146.304								2.31029
915	207	210.743								1.80803		915	207	210.759								1.81605
916	207	210.743								1.80803		916	207	210.759								1.81605
917	228	228.229								0.100579		917	228	226.689								-0.574991
918	228	228.229								0.100579		918	228	226.689								-0.574991
919	184	185.91								1.03805		919	184	185.649								0.896375
920	182	183.151								0.632154		920	182	182.964								0.529418
921	147	147.398								0.270667		921	147	149.531								1.72181
922	147	147.398								0.270667		922	147	149.531								1.72181
923	389	382.201								-1.74788		923	389	378.56								-2.6839
924	389	382.201								-1.74788		924	389	378.56								-2.6839
925	196	196.793								0.4045		925	196	198.304								1.17541
926	221	222.253								0.567158		926	221	222.548								0.700602
927	218	214.726								-1.50192		927	218	214.458								-1.6248
928	198	200.868								1.44872		928	198	201.264								1.64865
929	223	225.545								1.14128		929	223	224.623								0.727834
930	179	182.714								2.07497		930	179	183.198								2.34501
931	196	198.988								1.5245		931	196	198.708								1.38154
932	258	256.501								-0.581163		932	258	255.821								-0.844407
933	288	286.428								-0.545806		933	288	284.615								-1.17518
934	179	182.714								2.07497		934	179	183.198								2.34501
935	196	198.988								1.5245		935	196	198.708								1.38154
936	258	256.501								-0.581163		936	258	255.821								-0.844407
937	288	286.428								-0.545806		937	288	284.615								-1.17518
938	198	201.651								1.84418		938	198	202.149								2.09549
939	228	231.428								1.50353		939	228	230.515								1.10303
940	267	270.43								1.28464		940	267	269.957								1.1076
941	207	208.393								0.672744		941	207	208.104								0.5333
942	225	226.122								0.498711		942	225	224.868								-0.0588044
943	269	272.563								1.32464		943	269	271.972								1.10499
944	301	299.785								-0.403721		944	301	297.903								-1.02879
945	196	198.205								1.125		945	196	197.822								0.929612
946	212	213.007								0.475208		946	212	211.686								-0.148165
947	177	176.822								-0.100768		947	177	176.969								-0.0176893
948	297	296.106								-0.300929		948	297	294.579								-0.815141
949	297	296.106								-0.300929		949	297	294.579								-0.815141
950	221	228.254								3.28233		950	221	229.885								4.02035
951	189	194.745								3.03956		951	189	195.98								3.69318
952	221	226.707								2.58214		952	221	228.113								3.21875
953	131	131.533								0.406962		953	131	135.008								3.0593
954	138	137.534								-0.338029		954	138	140.504								1.81434
955	177	180.529								1.99377		955	177	180.826								2.16151
956	168	171.437								2.04575		956	168	172.215								2.50877
957	163	168.033								3.0879		957	163	169.193								3.79958
958	170	174.198								2.4696		958	170	174.903								2.88385
959	156	161.867								3.76106		959	156	163.483								4.79685
960	159	163.913								3.08977		960	159	165.376								4.01014
961	196	197.212								0.6185		961	196	196.368								0.187571
962	189	189.316								0.166963		962	189	188.673								-0.173143
963	297	296.106								-0.300929		963	297	294.579								-0.815141
964	320	307.887								-3.78525		964	320	304.734								-4.77067
965	237	239.824								1.19171		965	237	238.811								0.764105
966	258	259.61								0.624085		966	258	259.077								0.41731
967	264	266.783								1.05424		967	264	266.009								0.760943
968	191	185.401								-2.93128		968	191	186.681								-2.26113
969	189	183.258								-3.038		969	189	184.665								-2.29361
970	110	113.586								3.25984		970	110	117.411								6.73762
971	108	111.297								3.05252		971	108	114.755								6.25452
972	126	126.614								0.487667		972	126	129.104								2.46328
973	205	207.982								1.4547		973	205	208.072								1.49874
974	216	217.648								0.76313		974	216	216.928								0.429718
975	218	220.574								1.18094		975	218	219.829								0.839041
976	384	344.604								-10.2594		976	384	342.684								-10.7594
977	260	263.29								1.26533		977	260	262.862								1.1009
978	285	288.11								1.09107		978	285	286.65								0.579067
979	251	251.789								0.314303		979	251	249.987								-0.403598
980	235	235.57								0.242706		980	235	234.354								-0.275064
981	301	300.373								-0.208372		981	301	298.19								-0.933495
982	274	272.154								-0.673839		982	274	269.103								-1.78741
983	271	268.404								-0.957941		983	271	265.225								-2.13106
984	306	303.021								-0.973595		984	306	299.735								-2.0474
985	322	308.109								-4.31383		985	322	304.845								-5.32759
986	310	305.002								-1.61226		986	310	302.22								-2.50969
987	329	317.621								-3.4586		987	329	313.993								-4.56127
988	356	334.941								-5.91551		988	356	331.473								-6.88956
989	347	323.203								-6.85802		989	347	320.847								-7.53687
990	373	338.077								-9.36281		990	373	335.17								-10.142
991	230	233.556								1.54627		991	230	232.887								1.25503
992	253	257.022								1.58969		992	253	256.94								1.55732
993	235	237.892								1.23063		993	235	237.01								0.855277
994	260	263.29								1.26533		994	260	262.862								1.1009
995	168	169.558								0.9275		995	168	169.59								0.946274
996	163	166.154								1.93475		996	163	166.567								2.18854
997	196	197.995								1.018		997	196	197.252								0.63898
998	200	203.681								1.84044		998	200	202.84								1.42006
999	209	210.168								0.558928		999	209	210.945								0.930746
1000	216	218.065								0.955954		1000	216	218.64								1.22229
1001	225	226.905								0.84672		1001	225	225.752								0.334422
1002	221	226.507								2.49168		1002	221	226.149								2.32986
1003	200	183.844								-8.07814		1003	200	180.302								-9.84901
1004	208	191.026								-8.16038		1004	208	187.202								-9.999
1005	200	202.898								1.44893		1005	200	201.955								0.97768
1006	214	212.79								-0.565561		1006	214	213.083								-0.428542
1007	216	218.065								0.955954		1007	216	218.64								1.22229
1008	232	233.174								0.506052		1008	232	231.677								-0.13931
1009	223	224.396								0.625794		1009	223	224.563								0.701112
1010	225	229.67								2.07542		1010	225	230.121								2.27587
1011	283	285.485								0.878191		1011	283	286.286								1.16096
1012	221	221.47								0.212851		1012	221	221.663								0.299801
1013	218	223.707								2.61768		1013	218	223.37								2.46338
1014	216	223.913								3.66366		1014	216	224.011								3.70894
1015	198	181.356								-8.40622		1015	198	177.464								-10.3719
1016	196	181.728								-7.2815		1016	196	178.319								-9.02095
1017	189	194.015								2.65326		1017	189	193.985								2.63776
1018	189	193.232								2.23896		1018	189	193.1								2.1691
1019	216	218.693								1.24678		1019	216	217.274								0.589634
1020	207	211.786								2.31223		1020	207	211.105								1.98292
1021	198	181.356								-8.40622		1021	198	177.464								-10.3719
1022	196	181.728								-7.2815		1022	196	178.319								-9.02095
1023	207	208.026								0.495681		1023	207	208.93								0.93242
1024	212	213.946								0.918057		1024	212	214.822								1.3311
1025	124	125.158								0.934161		1025	124	129.299								4.27377
1026	198	202.487								2.26637		1026	198	201.924								1.98174
1027	198	203.27								2.66184		1027	198	202.81								2.4291
1028	223	226.319								1.48846		1028	223	225.508								1.12459
1029	225	230.773								2.56586		1029	225	230.179								2.3019
1030	248	250.648								1.06773		1030	248	252.697								1.89375
1031	180	172.154								-4.35882		1031	180	169.071								-6.07178
1032	278	284.059								2.17962		1032	278	283.453								1.96151
1033	246	242.314								-1.49828		1033	246	240.809								-2.11033
1034	267	269.056								0.770052		1034	267	267.647								0.242476
1035	246	242.314								-1.49828		1035	246	240.809								-2.11033
1036	296	290.621								-1.8173		1036	296	290.984								-1.69448
1037	277	240.29								-13.2526		1037	277	244.672								-11.6708
1038	223	228.64								2.5291		1038	223	228.164								2.31575
1039	232	236.268								1.83961		1039	232	235.218								1.38701
1040	264	267.844								1.45589		1040	264	266.354								0.891784
1041	235	240.7								2.4254		1041	235	241.091								2.59205
1042	264	267.844								1.45589		1042	264	266.354								0.891784
1043	258	262.412								1.71006		1043	258	261.762								1.45824
1044	271	273.337								0.862472		1044	271	271.393								0.144978
1045	264	268.038								1.52939		1045	264	266.924								1.10756
1046	271	273.337								0.862472		1046	271	271.393								0.144978
1047	260	262.998								1.15301		1047	260	262.008								0.772262
1048	294	295.07								0.364		1048	294	294.836								0.284449
1049	191	194.954								2.07031		1049	191	197.051								3.16802
1050	214	217.123								1.45947		1050	214	218.649								2.17244
1051	140	137.055								-2.1035		1051	140	139.934								-0.0468929
1052	255	256.819								0.713286		1052	255	258.336								1.30825
1053	244	245.711								0.701262		1053	244	247.71								1.52038
1054	230	236.068								2.63833		1054	230	239.19								3.99565
1055	177	175.409								-0.89861		1055	177	179.955								1.66964
1056	191	194.588								1.87842		1056	191	197.306								3.3018
1057	212	220.21								3.87285		1057	212	224.411								5.85419
1058	221	225.346								1.96665		1058	221	228.594								3.43629
1059	193	196.104								1.60811		1059	193	197.612								2.38946
1060	359	352.498								-1.81123		1060	359	346.112								-3.58986
1061	327	332.678								1.73643		1061	327	333.497								1.98695
1062	338	337.302								-0.206438		1062	338	332.103								-1.74479
1063	356	341.737								-4.00644		1063	356	337.361								-5.23554
1064	338	337.302								-0.206438		1064	338	332.103								-1.74479
1065	356	341.737								-4.00644		1065	356	337.361								-5.23554
1066	379	361.691								-4.56696		1066	379	356.478								-5.94248
1067	338	337.302								-0.206438		1067	338	332.103								-1.74479
1068	356	341.737								-4.00644		1068	356	337.361								-5.23554
1069	340	343.902								1.14775		1069	340	342.784								0.818694
1070	200	202.27								1.13484		1070	200	203.322								1.66095
1071	177	165.827								-6.31242		1071	177	163.663								-7.53506
1072	198	199.719								0.868141		1072	198	201.205								1.61855
1073	205	206.05								0.51199		1073	205	207.128								1.03808
1074	205	204.483								-0.25241		1074	205	205.358								0.17441
1075	221	222.253								0.567158		1075	221	222.548								0.700602
1076	209	212.517								1.68288		1076	209	213.602								2.2017
1077	228	227.801								-0.0872544		1077	228	227.586								-0.181623
1078	221	222.253								0.567158		1078	221	222.548								0.700602
1079	209	212.517								1.68288		1079	209	213.602								2.2017
1080	225	227.321								1.0314		1080	225	227.464								1.09529
1081	237	239.327								0.982068		1081	237	239.067								0.87235
1082	251	254.586								1.42861		1082	251	255.749								1.89204
1083	217	205.076								-5.49477		1083	217	203.09								-6.41001
1084	253	258.267								2.08163		1084	253	259.536								2.58328
1085	217	205.076								-5.49477		1085	217	203.09								-6.41001
1086	242	247.732								2.3686		1086	242	249.581								3.13267
1087	246	253.546								3.06748		1087	246	257.134								4.52611
1088	224	209.057								-6.671		1088	224	206.358								-7.87575
1089	242	247.732								2.3686		1089	242	249.581								3.13267
1090	258	260.359								0.914287		1090	258	263.727								2.21965
1091	344	343.998								-0.000569767		1091	344	344.358								0.103936
1092	224	209.057								-6.671		1092	224	206.358								-7.87575
1093	237	239.327								0.982068		1093	237	239.067								0.87235
1094	237	238.554								0.655814		1094	237	238.182								0.498608
1095	239	240.687								0.705682		1095	239	240.197								0.500774
1096	262	264.348								0.896214		1096	262	264.819								1.07592
1097	244	220.322								-9.70401		1097	244	216.766								-11.1613
1098	205	203.7								-0.634371		1098	205	204.472								-0.257673
1099	306	305.266								-0.239876		1099	306	303.259								-0.895797
1100	290	244.847								-15.5702		1100	290	253.588								-12.5557
1101	327	332.294								1.61895		1101	327	328.097								0.335431
1102	382	350.17								-8.33257		1102	382	349.251								-8.5731
1103	347	345.896								-0.318288		1103	347	340.863								-1.76852
1104	377	355.498								-5.7035		1104	377	352.138								-6.59474
1105	327	332.294								1.61895		1105	327	328.097								0.335431
1106	382	350.17								-8.33257		1106	382	349.251								-8.5731
1107	347	345.896								-0.318288		1107	347	340.863								-1.76852
1108	377	355.498								-5.7035		1108	377	352.138								-6.59474
1109	294	297.379								1.14933		1109	294	298.836								1.64486
1110	297	298.034								0.348114		1110	297	299.171								0.731145
1111	313	317.553								1.45466		1111	313	317.772								1.52468
1112	207	207.243								0.117411		1112	207	208.044								0.504512
1113	253	257.493								1.77601		1113	253	258.65								2.23318
1114	269	272.938								1.46381		1114	269	273.399								1.63515
1115	253	257.493								1.77601		1115	253	258.65								2.23318
1116	269	272.938								1.46381		1116	269	273.399								1.63515
1117	262	265.121								1.19134		1117	262	265.705								1.414
1118	269	275.458								2.40082		1118	269	278.02								3.35328
1119	269	275.458								2.40082		1119	269	278.02								3.35328
1120	281	283.372								0.843986		1120	281	286.322								1.89384
1121	281	281.994								0.353637		1121	281	281.674								0.23974
1122	209	210.951								0.933579		1122	209	211.831								1.35456
1123	212	212.379								0.178896		1123	212	213.051								0.495948
1124	235	235.847								0.360306		1124	235	235.495								0.210596
1125	235	235.847								0.360306		1125	235	235.495								0.210596
1126	307	311.029								1.31231		1126	307	312.918								1.92755
1127	354	355.758								0.496644		1127	354	349.945								-1.14552
1128	337	333.963								-0.901193		1128	337	330.433								-1.94867
1129	368	362.194								-1.57759		1129	368	357.17								-2.943
1130	327	331.96								1.51675		1130	327	328.172								0.358287
1131	334	332.825								-0.351802		1131	334	329.306								-1.40553
1132	388	365.369								-5.83277		1132	388	361.221								-6.90184
1133	205	208.399								1.65787		1133	205	209.784								2.33384
1134	193	198.662								2.93391		1134	193	200.838								4.06093
1135	207	211.942								2.38751		1135	207	213.357								3.07099
1136	209	212.517								1.68288		1136	209	213.602								2.2017
1137	200	204.828								2.41423		1137	200	206.548								3.27392
1138	193	198.662								2.93391		1138	193	200.838								4.06093
1139	207	211.942								2.38751		1139	207	213.357								3.07099
1140	200	204.828								2.41423		1140	200	206.548								3.27392
1141	181	168.381								-6.97208		1141	181	165.709								-8.44829
1142	181	168.381								-6.97208		1142	181	165.709								-8.44829
1143	193	198.662								2.93391		1143	193	200.838								4.06093
1144	207	211.942								2.38751		1144	207	213.357								3.07099
1145	209	212.517								1.68288		1145	209	213.602								2.2017
1146	209	212.517								1.68288		1146	209	213.602								2.2017
1147	209	212.517								1.68288		1147	209	213.602								2.2017
1148	221	226.406								2.44601		1148	221	228.941								3.59304
1149	225	229.898								2.17691		1149	225	232.086								3.1494
1150	230	235.58								2.42614		1150	230	237.765								3.37603
1151	237	240.303								1.3935		1151	237	241.918								2.07497
1152	230	235.58								2.42614		1152	230	237.765								3.37603
1153	205	208.399								1.65787		1153	205	209.784								2.33384
1154	193	198.662								2.93391		1154	193	200.838								4.06093
1155	207	211.942								2.38751		1155	207	213.357								3.07099
1156	205	208.399								1.65787		1156	205	209.784								2.33384
1157	207	213.508								3.14405		1157	207	215.127								3.92631
1158	221	223.819								1.27577		1158	221	224.319								1.50175
1159	209	212.517								1.68288		1159	209	213.602								2.2017
1160	209	212.517								1.68288		1160	209	213.602								2.2017
1161	228	233.648								2.47708		1161	228	235.963								3.49247
1162	221	226.406								2.44601		1162	221	228.941								3.59304
1163	225	229.898								2.17691		1163	225	232.086								3.1494
1164	221	226.406								2.44601		1164	221	228.941								3.59304
1165	237	241.076								1.71976		1165	237	242.803								2.44872
1166	230	235.58								2.42614		1166	230	237.765								3.37603
1167	237	240.303								1.3935		1167	237	241.918								2.07497
1168	230	235.58								2.42614		1168	230	237.765								3.37603
1169	205	208.399								1.65787		1169	205	209.784								2.33384
1170	209	212.517								1.68288		1170	209	213.602								2.2017
1171	213	197.825								-7.12455		1171	213	195.732								-8.10703
1172	237	241.076								1.71976		1172	237	242.803								2.44872
1173	253	255.946								1.16438		1173	253	256.879								1.53336
1174	283	287.038								1.42671		1174	283	289.451								2.27946
1175	294	299.894								2.00467		1175	294	302.062								2.74212
1176	237	241.076								1.71976		1176	237	242.803								2.44872
1177	237	241.076								1.71976		1177	237	242.803								2.44872
1178	294	299.894								2.00467		1178	294	302.062								2.74212
1179	283	287.038								1.42671		1179	283	289.451								2.27946
1180	294	299.894								2.00467		1180	294	302.062								2.74212
1181	238	217.665								-8.54412		1181	238	214.538								-9.85811
1182	237	241.076								1.71976		1182	237	242.803								2.44872
1183	294	299.894								2.00467		1183	294	302.062								2.74212
1184	294	299.894								2.00467		1184	294	302.062								2.74212
1185	356	355.597								-0.11314		1185	356	349.566								-1.80722
1186	200	201.173								0.58653		1186	200	204.086								2.04323
1187	216	217.543								0.71413		1187	216	219.72								1.72214
1188	214	216.183								1.0203		1188	214	218.589								2.1446
1189	294	299.894								2.00467		1189	294	302.062								2.74212
1190	294	299.894								2.00467		1190	294	302.062								2.74212
1191	294	299.894								2.00467		1191	294	302.062								2.74212
1192	235	237.596								1.10469		1192	235	239.231								1.80038
1193	248	249.291								0.520427		1193	248	250.102								0.847504
1194	235	237.596								1.10469		1194	235	239.231								1.80038
1195	239	240.888								0.790151		1195	239	242.162								1.32314
1196	230	235.58								2.42614		1196	230	237.765								3.37603
1197	278	281.339								1.20103		1197	278	281.338								1.20074
1198	267	270.803								1.42449		1198	267	271.383								1.64172
1199	278	280.565								0.92254		1199	278	280.452								0.882115
1200	271	276.617								2.07283		1200	271	277.185								2.28238
1201	278	280.565								0.92254		1201	278	280.452								0.882115
1202	267	270.803								1.42449		1202	267	271.383								1.64172
1203	338	334.251								-1.10931		1203	338	329.481								-2.52052
1204	315	319.1								1.30169		1204	315	319.022								1.27677
1205	338	334.251								-1.10931		1205	338	329.481								-2.52052
1206	315	319.1								1.30169		1206	315	319.022								1.27677
1207	338	334.251								-1.10931		1207	338	329.481								-2.52052
1208	315	319.1								1.30169		1208	315	319.022								1.27677
1209	338	334.251								-1.10931		1209	338	329.481								-2.52052
1210	315	319.1								1.30169		1210	315	319.022								1.27677
1211	209	212.517								1.68288		1211	209	213.602								2.2017
1212	258	261.628								1.40619		1212	258	262.559								1.76711
1213	213	192.081								-9.82116		1213	213	187.569								-11.9393
1214	228	227.183								-0.358474		1214	228	226.914								-0.476206
1215	251	253.813								1.12056		1215	251	254.864								1.53955
1216	235	235.847								0.360306		1216	235	235.495								0.210596
1217	251	253.813								1.12056		1217	251	254.864								1.53955
1218	336	330.972								-1.49654		1218	336	325.394								-3.15655
1219	235	213.915								-8.97221		1219	235	210.661								-10.357
1220	255	258.652								1.43234		1220	255	259.567								1.79107
1221	317	320.259								1.02823		1221	317	318.195								0.376918
1222	336	330.972								-1.49654		1222	336	325.394								-3.15655
1223	255	258.652								1.43234		1223	255	259.567								1.79107
1224	317	320.259								1.02823		1224	317	318.195								0.376918
1225	209	213.3								2.05753		1225	209	214.486								2.62503
1226	207	211.942								2.38751		1226	207	213.357								3.07099
1227	278	277.471								-0.19036		1227	278	276.911								-0.391647
1228	253	255.173								0.858759		1228	253	255.995								1.18366
1229	278	277.471								-0.19036		1229	278	276.911								-0.391647
1230	283	286.846								1.35919		1230	283	285.805								0.991085
1231	290	293.889								1.34091		1231	290	292.613								0.90099
1232	196	197.578								0.805		1232	196	196.113								0.0577143
1233	212	212.381								0.179821		1233	212	209.976								-0.954736
1234	262	270.936								3.41055		1234	262	271.361								3.57278
1235	253	287.184								13.5116		1235	253	292.801								15.7316
1236	269	276.43								2.76222		1236	269	276.399								2.75065
1237	254	287.338								13.1251		1237	254	292.822								15.2844
1238	189	195.424								3.39889		1238	189	196.581								4.01114
1239	225	228.104								1.3794		1239	225	228.349								1.48852
1240	225	229.67								2.07542		1240	225	230.121								2.27587
1241	246	247.73								0.70313		1241	246	247.006								0.408927
1242	189	195.424								3.39889		1242	189	196.581								4.01114
1243	225	228.104								1.3794		1243	225	228.349								1.48852
1244	225	229.67								2.07542		1244	225	230.121								2.27587
1245	216	223.027								3.25306		1245	216	222.841								3.167
1246	223	224.396								0.625794		1246	223	224.563								0.701112
1247	237	240.875								1.63499		1247	237	240.838								1.61941
1248	214	221.772								3.63195		1248	214	221.995								3.73606
1249	248	255.878								3.1767		1249	248	256.644								3.48531
1250	235	234.296								-0.299421		1250	235	233.723								-0.543251
1251	253	258.666								2.23967		1251	253	258.994								2.36931
1252	228	230.316								1.01568		1252	228	230.456								1.07733
1253	246	254.518								3.46267		1253	246	255.513								3.86715
1254	244	245.796								0.736205		1254	244	245.204								0.49341
1255	253	258.666								2.23967		1255	253	258.994								2.36931
1256	292	296.98								1.7056		1256	292	297.766								1.97469
1257	322	325.575								1.11026		1257	322	328.295								1.95507
1258	317	320.466								1.09346		1258	317	324.334								2.31344
1259	334	335.517								0.454204		1259	334	335.39								0.416096
1260	329	331.27								0.689872		1260	329	332.459								1.05144
1261	283	286.846								1.35919		1261	283	285.805								0.991085
1262	294	297.489								1.18667		1262	294	295.815								0.617337
1263	260	268.802								3.38552		1263	260	269.346								3.59443
1264	267	273.524								2.44339		1264	267	273.498								2.43384
1265	290	293.301								1.13815		1265	290	293.979								1.37221
1266	260	266.482								2.49297		1266	260	266.689								2.57278
1267	265	274.685								3.65485		1267	265	275.238								3.86354
1268	294	302.421								2.86433		1268	294	308.078								4.78857
1269	292	298.74								2.30837		1269	292	304.293								4.20983
1270	242	250.452								3.49236		1270	242	251.696								4.00661
1271	357	352.789								-1.17957		1271	357	348.138								-2.48228
1272	386	366.879								-4.95357		1272	386	361.76								-6.27979
1273	338	336.603								-0.413166		1273	338	335.797								-0.651719
1274	216	211.645								-2.01626		1274	216	209.305								-3.09967
1275	242	243.965								0.811942		1275	242	242.363								0.149831
1276	248	250.165								0.872911		1276	248	248.196								0.0790081
1277	260	264.161								1.60042		1277	260	264.033								1.55113
1278	260	260.769								0.295885		1278	260	258.242								-0.676312
1279	271	274.697								1.36404		1279	271	273.988								1.10243
1280	269	282.244								4.92332		1280	269	289.604								7.65948
1281	258	268.614								4.1141		1281	258	276.107								7.01833
1282	329	340.102								3.3746		1282	329	341.462								3.78796
1283	308	313.611								1.82191		1283	308	318.37								3.36678
1284	179	185.22								3.47489		1284	179	185.029								3.36798
1285	179	184.437								3.03745		1285	179	184.143								2.87314
1286	202	209.739								3.83122		1286	202	209.283								3.6055
1287	186	191.968								3.20871		1287	186	192.093								3.27598
1288	192	182.309								-5.04751		1288	192	179.814								-6.34669
1289	177	183.244								3.52745		1289	177	183.228								3.51845
1290	163	170.748								4.7533		1290	163	171.594								5.27245
1291	209	214.347								2.55832		1291	209	214.261								2.51727
1292	209	214.347								2.55832		1292	209	214.261								2.51727
1293	214	260.417								21.6901		1293	214	264.61								23.6496
1294	278	284.059								2.17962		1294	278	283.453								1.96151
1295	230	234.038								1.75548		1295	230	232.917								1.26821
1296	230	234.038								1.75548		1296	230	232.917								1.26821
1297	227	264.507								16.5227		1297	227	269.519								18.7308
1298	290	295.436								1.8745		1298	290	294.023								1.38718
1299	212	216.663								2.19945		1299	212	216.652								2.19437
1300	244	251.038								2.88457		1300	244	251.941								3.25435
1301	232	276.392								19.1345		1301	232	280.062								20.7163
1302	225	228.104								1.3794		1302	225	228.349								1.48852
1303	184	190.557								3.56368		1303	184	192.073								4.38746
1304	274	276.034								0.742153		1304	274	276.32								0.846704
1305	274	300.002								9.48991		1305	274	304.853								11.2604
1306	292	296.906								1.6801		1306	292	298.59								2.25693
1307	275	308.518								12.1883		1307	275	312.131								13.502
1308	322	324.802								0.87013		1308	322	327.602								1.7399
1309	288	289.543								0.535938		1309	288	289.267								0.439771
1310	288	305.772								6.17094		1310	288	311.508								8.16241
1311	299	303.374								1.46279		1311	299	304.728								1.91562
1312	280	311.407								11.2168		1312	280	315.317								12.6131
1313	327	329.136								0.653333		1313	327	330.87								1.18358
1314	184	187.06								1.6628		1314	184	186.281								1.23945
1315	173	176.774								2.18149		1315	173	176.754								2.17004
1316	191	196.157								2.69987		1316	191	196.001								2.61807
1317	184	187.476								1.88916		1317	184	187.421								1.85917
1318	191	194.173								1.66138		1318	191	193.09								1.09408
1319	184	186.277								1.23725		1319	184	185.395								0.758049
1320	184	187.06								1.6628		1320	184	186.281								1.23945
1321	173	176.774								2.18149		1321	173	176.754								2.17004
1322	191	196.157								2.69987		1322	191	196.001								2.61807
1323	184	187.476								1.88916		1323	184	187.421								1.85917
1324	191	194.173								1.66138		1324	191	193.09								1.09408
1325	184	186.277								1.23725		1325	184	185.395								0.758049
1326	161	163.698								1.67574		1326	161	163.696								1.67434
1327	156	159.675								2.35577		1327	156	160.003								2.56579
1328	292	299.226								2.4745		1328	292	301.247								3.16663
1329	275	309.665								12.6053		1329	275	313.602								14.0372
1330	306	310.814								1.57312		1330	306	310.017								1.31267
1331	306	324.706								6.11315		1331	306	330.414								7.97834
1332	292	299.226								2.4745		1332	292	301.247								3.16663
1333	275	309.665								12.6053		1333	275	313.602								14.0372
1334	299	304.921								1.98032		1334	299	306.498								2.50777
1335	282	313.158								11.049		1335	282	317.389								12.5494
1336	283	286.846								1.35919		1336	283	285.805								0.991085
1337	290	293.889								1.34091		1337	290	292.613								0.90099
1338	189	191.247								1.18896		1338	189	190.189								0.628979
1339	186	189.202								1.72132		1339	186	188.296								1.23426
1340	200	201.697								0.84868		1340	200	199.929								-0.03535
1341	196	204.104								4.1345		1341	196	205.161								4.67383
1342	196	204.104								4.1345		1342	196	205.161								4.67383
1343	181	225.271								24.4589		1343	181	244.972								35.3439
1344	235	244.957								4.23694		1344	235	246.657								4.9606
1345	235	244.957								4.23694		1345	235	246.657								4.9606
1346	218	271.332								24.464		1346	218	278.797								27.8885
1347	246	254.518								3.46267		1347	246	255.513								3.86715
1348	246	254.518								3.46267		1348	246	255.513								3.86715
1349	226	276.941								22.5404		1349	226	280.479								24.1059
1350	237	246.116								3.8464		1350	237	247.575								4.4619
1351	237	246.116								3.8464		1351	237	247.575								4.4619
1352	222	275.352								24.0325		1352	222	278.764								25.5694
1353	283	293.534								3.72227		1353	283	297.104								4.98362
1354	251	257.306								2.51247		1354	251	257.865								2.73505
1355	251	257.306								2.51247		1355	251	257.865								2.73505
1356	237	279.281								17.8401		1356	237	283.288								19.5309
1357	276	282.126								2.21956		1357	276	281.652								2.04781
1358	269	293.56								9.13003		1358	269	300.114								11.5666
1359	237	246.116								3.8464		1359	237	247.575								4.4619
1360	301	310.538								3.16888		1360	301	312.914								3.95813
1361	320	329.051								2.82852		1361	320	332.39								3.87177
1362	283	293.534								3.72227		1362	283	297.104								4.98362
1363	297	307.139								3.41383		1363	297	313.413								5.52609
1364	320	329.051								2.82852		1364	320	332.39								3.87177
1365	297	307.139								3.41383		1365	297	313.413								5.52609
1366	338	345.742								2.29053		1366	338	345.493								2.21692
1367	347	350.548								1.02236		1367	347	348.727								0.497723
1368	264	272.295								3.14194		1368	264	272.491								3.21631
1369	264	272.295								3.14194		1369	264	272.491								3.21631
1370	254	287.72								13.2755		1370	254	293.319								15.48
1371	237	246.116								3.8464		1371	237	247.575								4.4619
1372	237	246.116								3.8464		1372	237	247.575								4.4619
1373	222	275.352								24.0325		1373	222	278.764								25.5694
1374	297	308.591								3.90284		1374	297	311.814								4.98777
1375	283	293.534								3.72227		1375	283	297.104								4.98362
1376	251	257.306								2.51247		1376	251	257.865								2.73505
1377	251	257.306								2.51247		1377	251	257.865								2.73505
1378	237	279.281								17.8401		1378	237	283.288								19.5309
1379	308	317.231								2.99695		1379	308	317.433								3.06279
1380	297	307.139								3.41383		1380	297	313.413								5.52609
1381	338	345.742								2.29053		1381	338	345.493								2.21692
1382	186	192.177								3.32094		1382	186	192.663								3.58224
1383	198	202.696								2.3718		1383	198	202.496								2.27046
1384	184	229.071								24.4952		1384	184	248.947								35.2973
1385	198	204.68								3.37358		1385	198	205.405								3.74006
1386	202	210.365								4.14123		1386	202	210.994								4.4525
1387	212	216.558								2.14999		1387	212	216.368								2.0605
1388	202	208.016								2.97833		1388	202	208.338								3.1375
1389	168	173.369								3.19608		1389	168	173.731								3.41115
1390	168	174.153								3.66275		1390	168	174.617								3.9384
1391	278	281.738								1.3445		1391	278	280.797								1.006
1392	250	282.223								12.8894		1392	250	286.705								14.6822
1393	338	332.035								-1.76487		1393	338	328.097								-2.9299
1394	271	276.243								1.93469		1394	271	275.759								1.75613
1395	262	289.303								10.4209		1395	262	295.347								12.7279
1396	255	257.882								1.13027		1396	255	255.605								0.237251
1397	278	284.059								2.17962		1397	278	283.453								1.96151
1398	259	287.017								10.8175		1398	259	292.763								13.036
1399	285	290.527								1.93937		1399	285	289.591								1.61104
1400	363	368.996								1.65169		1400	363	371.995								2.47798
1401	182	183.516								0.833		1401	182	182.708								0.389016
1402	166	168.094								1.2616		1402	166	168.175								1.30996
1403	182	183.516								0.833		1403	182	182.708								0.389016
1404	156	160.666								2.99088		1404	156	161.458								3.49874
1405	198	199.721								0.869131		1405	198	198.128								0.0647828
1406	179	180.521								0.849698		1406	179	179.716								0.40005
1407	198	199.721								0.869131		1407	198	198.128								0.0647828
1408	179	180.521								0.849698		1408	179	179.716								0.40005
1409	198	199.721								0.869131		1409	198	198.128								0.0647828
1410	179	180.521								0.849698		1410	179	179.716								0.40005
1411	216	218.067								0.956861		1411	216	215.564								-0.202
1412	200	203.263								1.6317		1412	200	201.701								0.85042
1413	191	193.39								1.25142		1413	191	192.204								0.630325
1414	138	135.445								-1.85135		1414	138	137.307								-0.502072
1415	225	231.06								2.69348		1415	225	229.64								2.0622
1416	225	229.513								2.00573		1416	225	227.868								1.27484
1417	260	265.611								2.15788		1417	260	265.519								2.12255
1418	237	239.916								1.23017		1418	237	237.701								0.295755
1419	271	276.146								1.89889		1419	271	275.474								1.65103
1420	274	276.021								0.737504		1420	274	273.529								-0.171774
1421	207	211.369								2.11055		1421	207	209.965								1.43254
1422	221	223.665								1.20571		1422	221	222.068								0.483063
1423	218	222.924								2.25894		1423	218	222.485								2.05753
1424	216	218.276								1.0535		1424	216	216.133								0.0617222
1425	232	234.233								0.962681		1425	232	232.022								0.00957759
1426	327	308.377								-5.69509		1426	327	307.087								-6.08965
1427	331	310.349								-6.23884		1427	331	309.298								-6.55646
1428	239	242.049								1.27564		1428	239	239.716								0.299619
1429	274	277.574								1.3044		1429	274	276.695								0.98346
1430	258	287.655								11.4941		1430	258	293.332								13.6945
1431	299	299.229								0.0766957		1431	299	297.974								-0.343197
1432	288	289.538								0.533896		1432	288	287.871								-0.0448889
1433	270	291.293								7.88646		1433	270	297.46								10.1703
1434	248	250.359								0.951153		1434	248	248.766								0.308702
1435	276	278.934								1.06309		1435	276	277.825								0.661257
1436	264	268.33								1.64002		1436	264	267.779								1.4316
1437	251	282.633								12.603		1437	251	287.509								14.5456
1438	306	311.011								1.6375		1438	306	309.456								1.12948
1439	286	312.926								9.41485		1439	286	317.855								11.1383
1440	276	275.06								-0.340514		1440	276	272.003								-1.44803
1441	288	289.538								0.533896		1441	288	287.871								-0.0448889
1442	285	285.789								0.276807		1442	285	283.994								-0.352968
1443	269	289.612								7.66258		1443	269	295.478								9.84318
1444	320	319.079								-0.287875		1444	320	314.796								-1.6261
1445	299	318.162								6.40868		1445	299	324								8.36104
1446	175	179.743								2.7104		1446	175	180.012								2.86378
1447	175	178.177								1.81552		1447	175	178.24								1.85147
1448	152	156.913								3.23207		1448	152	157.386								3.54364
1449	170	174.773								2.80741		1449	170	175.218								3.06921
1450	184	186.485								1.3507		1450	184	185.965								1.06818
1451	267	270.332								1.24794		1451	267	269.671								1.00054
1452	278	280.094								0.753331		1452	278	278.741								0.266669
1453	294	295.627								0.553333		1453	294	294.013								0.00446599
1454	163	167.981								3.05604		1454	163	167.798								2.94325
1455	205	209.027								1.9643		1455	205	208.418								1.66724
1456	177	183.087								3.43886		1456	177	184.052								3.98408
1457	166	206.596								24.4551		1457	166	224.591								35.2958
1458	179	185.846								3.82474		1458	179	186.74								4.32382
1459	170	211.599								24.47		1459	170	230.012								35.3013
1460	186	191.394								2.89996		1460	186	191.777								3.10602
1461	174	216.538								24.4471		1461	174	235.485								35.3361
1462	193	199.552								3.39496		1462	193	198.932								3.07344
1463	184	190.297								3.42201		1463	184	190.107								3.31928
1464	205	211.376								3.11019		1464	205	211.074								2.963
1465	205	212.681								3.74695		1465	205	213.385								4.09025
1466	214	218.9								2.28972		1466	214	217.914								1.82886
1467	126	127.607								1.27556		1467	126	130.559								3.61837
1468	216	222.139								2.842		1468	216	221.67								2.62506
1469	212	216.453								2.10053		1469	212	216.082								1.92567
1470	246	253.068								2.87307		1470	246	254.027								3.2632
1471	258	266.766								3.39771		1471	258	267.615								3.72682
1472	285	294.986								3.50393		1472	285	297.123								4.25369
1473	288	298.735								3.7274		1473	288	301.001								4.51414
1474	228	233.555								2.43625		1474	228	232.602								2.01823
1475	299	306.95								2.65878		1475	299	307.706								2.91177
1476	338	309.785								-8.34769		1476	338	309.042								-8.56737
1477	340	312.168								-8.18588		1477	340	311.067								-8.50984
1478	315	310.677								-1.37231		1478	315	319.05								1.28575
1479	209	213.928								2.3581		1479	209	213.121								1.97167
1480	274	279.121								1.86915		1480	274	278.466								1.63001
1481	239	245.832								2.8584		1481	239	246.649								3.20031
1482	235	278.17								18.3702		1482	235	282.468								20.1991
1483	260	264.064								1.5631		1483	260	263.748								1.44158
1484	256	287.816								12.428		1484	256	293.717								14.7334
1485	216	218.276								1.0535		1485	216	216.133								0.0617222
1486	228	231.428								1.50353		1486	228	230.515								1.10303
1487	235	238.47								1.47667		1487	235	237.324								0.98894
1488	239	243.31								1.80336		1488	239	242.027								1.26651
1489	283	286.846								1.35919		1489	283	285.805								0.991085
1490	290	293.889								1.34091		1490	290	292.613								0.90099
1491	242	243.965								0.811942		1491	242	242.363								0.149831
1492	248	250.165								0.872911		1492	248	248.196								0.0790081
1493	260	264.161								1.60042		1493	260	264.033								1.55113
1494	260	260.769								0.295885		1494	260	258.242								-0.676312
1495	271	274.697								1.36404		1495	271	273.988								1.10243
1496	274	276.034								0.742153		1496	274	276.32								0.846704
1497	274	300.002								9.48991		1497	274	304.853								11.2604
1498	292	296.906								1.6801		1498	292	298.59								2.25693
1499	275	308.518								12.1883		1499	275	312.131								13.502
1500	322	324.802								0.87013		1500	322	327.602								1.7399
1501	288	289.543								0.535938		1501	288	289.267								0.439771
1502	288	305.772								6.17094		1502	288	311.508								8.16241
1503	299	303.374								1.46279		1503	299	304.728								1.91562
1504	280	311.407								11.2168		1504	280	315.317								12.6131
1505	327	329.136								0.653333		1505	327	330.87								1.18358
1506	209	214.347								2.55832		1506	209	214.261								2.51727
1507	209	214.347								2.55832		1507	209	214.261								2.51727
1508	214	260.417								21.6901		1508	214	264.61								23.6496
1509	278	284.059								2.17962		1509	278	283.453								1.96151
1510	230	234.038								1.75548		1510	230	232.917								1.26821
1511	290	295.436								1.8745		1511	290	294.023								1.38718
1512	292	299.226								2.4745		1512	292	301.247								3.16663
1513	275	309.665								12.6053		1513	275	313.602								14.0372
1514	299	304.921								1.98032		1514	299	306.498								2.50777
1515	282	313.158								11.049		1515	282	317.389								12.5494
1516	322	325.575								1.11026		1516	322	328.295								1.95507
1517	317	320.466								1.09346		1517	317	324.334								2.31344
1518	292	299.226								2.4745		1518	292	301.247								3.16663
1519	275	309.665								12.6053		1519	275	313.602								14.0372
1520	306	310.814								1.57312		1520	306	310.017								1.31267
1521	306	324.706								6.11315		1521	306	330.414								7.97834
1522	334	335.517								0.454204		1522	334	335.39								0.416096
1523	329	331.27								0.689872		1523	329	332.459								1.05144
1524	179	183.915								2.74564		1524	179	185.223								3.47632
1525	184	188.103								2.23003		1525	184	189.132								2.78903
1526	200	205.874								2.93706		1526	200	206.323								3.1613
1527	209	219.399								4.97549		1527	209	221.823								6.13539
1528	219	227.869								4.04977		1528	219	229.853								4.95592
1529	251	258.756								3.08993		1529	251	259.35								3.32656
1530	115	116.087								0.945061		1530	115	119.69								4.07864
1531	163	167.249								2.60692		1531	163	168.308								3.25617
1532	166	170.079								2.45708		1532	166	171.085								3.06346
1533	177	180.529								1.99377		1533	177	180.826								2.16151
1534	216	218.482								1.14923		1534	216	219.779								1.74973
1535	120	122.72								2.26707		1535	120	125.5								4.58372
1536	179	182.349								1.87076		1536	179	183.452								2.4872
1537	191	192.868								0.977948		1537	191	193.285								1.19614
1538	145	146.571								1.08341		1538	145	147.789								1.92318
1539	159	162.034								1.90823		1539	159	162.75								2.35857
1540	147	150.897								2.65133		1540	147	152.247								3.56935
1541	156	158.422								1.55229		1541	156	159.086								1.97792
1542	168	171.124								1.85967		1542	168	171.36								2.00016
1543	244	249.393								2.21022		1543	244	249.885								2.412
1544	264	269.104								1.93327		1544	264	268.665								1.76712
1545	276	279.707								1.34324		1545	276	278.711								0.982188
1546	177	182.669								3.20299		1546	177	182.913								3.34042
1547	175	179.743								2.7104		1547	175	180.012								2.86378
1548	172	177.123								2.97874		1548	172	177.803								3.3741
1549	177	182.094								2.87799		1549	177	182.596								3.16181
1550	191	197.149								3.21912		1550	191	197.457								3.38059
1551	196	200.553								2.323		1551	196	200.478								2.28487
1552	191	196.365								2.80916		1552	191	196.571								2.91684
1553	191	197.149								3.21912		1553	191	197.457								3.38059
1554	198	201.13								1.58087		1554	198	200.723								1.37523
1555	196	200.553								2.323		1555	196	200.478								2.28487
1556	306	311.856								1.91388		1556	306	314.704								2.8445
1557	278	285.801								2.80604		1557	278	285.794								2.80366
1558	327	334.428								2.27168		1558	327	332.779								1.76735
1559	283	288								1.76677		1559	283	289.511								2.30087
1560	285	287.814								0.987221		1560	285	288.871								1.35836
1561	260	263.096								1.1907		1561	260	262.293								0.881808
1562	264	266.588								0.980371		1562	264	265.439								0.54517
1563	237	239.532								1.06849		1563	237	237.955								0.403148
1564	264	264.549								0.207879		1564	264	260.848								-1.19402
1565	255	256.336								0.52382		1565	255	253.833								-0.457471
1566	287	286.953								-0.0163902		1566	287	284.554								-0.852341
1567	209	213.145								1.98344		1567	209	212.235								1.54786
1568	193	199.709								3.47621		1568	193	200.612								3.94423
1569	193	199.709								3.47621		1569	193	200.612								3.94423
1570	145	147.51								1.73088		1570	145	150.355								3.69312
1571	145	147.51								1.73088		1571	145	150.355								3.69312
1572	214	214.201								0.0938785		1572	214	212.602								-0.653196
1573	232	234.233								0.962681		1573	232	232.022								0.00957759
1574	230	232.49								1.08269		1574	230	231.146								0.498413
1575	239	238.182								-0.342385		1575	239	235.289								-1.55261
1576	244	242.907								-0.447828		1576	244	240.552								-1.41317
1577	177	180.32								1.87584		1577	177	180.256								1.83968
1578	184	187.267								1.77572		1578	184	186.85								1.54903
1579	202	204.831								1.40159		1579	202	203.401								0.6935
1580	196	199.354								1.711		1580	196	198.453								1.25168
1581	237	240.984								1.68089		1581	237	243.913								2.91707
1582	248	251.519								1.41902		1582	248	253.868								2.36617
1583	172	174.354								1.36858		1583	172	179.588								4.4117
1584	189	187.33								-0.883556		1584	189	191.343								1.23979
1585	246	249.386								1.37638		1585	246	251.852								2.37884
1586	267	270.712								1.39035		1586	267	272.493								2.05745
1587	264	267.163								1.19827		1587	264	268.831								1.82986
1588	269	272.071								1.14175		1588	269	273.623								1.7185
1589	283	285.582								0.912473		1589	283	286.57								1.26161
1590	253	256.628								1.43398		1590	253	258.875								2.3222
1591	285	292.662								2.68829		1591	285	297.543								4.40112
1592	267	267.618								0.231603		1592	267	268.951								0.730831
1593	297	300.945								1.32811		1593	297	304.934								2.67123
1594	172	172.788								0.458093		1594	172	177.818								3.38233
1595	274	275.634								0.596226		1595	274	276.86								1.04391
1596	232	233.559								0.67206		1596	232	235.894								1.67825
1597	246	247.644								0.668472		1597	246	249.512								1.42755
1598	200	196.581								-1.70961		1598	200	195.982								-2.00889
1599	294	294.57								0.194		1599	294	294.754								0.256622
1600	338	337.654								-0.102349		1600	338	335.367								-0.779015
1601	237	238.755								0.740582		1601	237	240.147								1.32792
1602	237	238.755								0.740582		1602	237	240.147								1.32792
1603	244	245.997								0.818541		1603	244	247.169								1.29893
1604	244	245.997								0.818541		1604	244	247.169								1.29893
1605	294	298.931								1.67733		1605	294	302.002								2.72185
1606	294	298.931								1.67733		1606	294	302.002								2.72185
1607	242	244.436								1.00673		1607	242	244.075								0.857248
1608	267	272.351								2.00404		1608	267	273.154								2.30484
1609	304	309.723								1.88263		1609	304	312.688								2.8579
1610	290	316.427								9.11265		1610	290	322.002								11.0351
1611	304	309.723								1.88263		1611	304	312.688								2.8579
1612	285	288.581								1.25646		1612	285	288.361								1.1794
1613	306	311.856								1.91388		1613	306	314.704								2.8445
1614	280	310.267								10.8097		1614	280	315.141								12.5503
1615	288	290.783								0.966389		1615	288	290.467								0.856747
1616	306	311.856								1.91388		1616	306	314.704								2.8445
1617	280	310.267								10.8097		1617	280	315.141								12.5503
1618	306	311.856								1.91388		1618	306	314.704								2.8445
1619	306	311.856								1.91388		1619	306	314.704								2.8445
1620	313	316.778								1.207		1620	313	319.071								1.93965
1621	308	311.668								1.19095		1621	308	314.063								1.96852
1622	313	316.778								1.207		1622	313	319.071								1.93965
1623	308	311.668								1.19095		1623	308	314.063								1.96852
1624	218	222.819								2.21039		1624	218	222.201								1.92688
1625	218	222.819								2.21039		1625	218	222.201								1.92688
1626	206	256.374								24.4534		1626	206	262.928								27.6348
1627	228	232.884								2.14225		1627	228	233.396								2.36686
1628	230	232.49								1.08269		1628	230	231.146								0.498413
1629	230	232.49								1.08269		1629	230	231.146								0.498413
1630	219	263.306								20.231		1630	219	267.837								22.2998
1631	235	238.379								1.43789		1631	235	238.435								1.46171
1632	232	234.623								1.1308		1632	232	233.163								0.501082
1633	251	255.369								1.74057		1633	251	254.954								1.57536
1634	251	250.723								-0.110494		1634	251	248.247								-1.09692
1635	248	250.847								1.14794		1635	248	250.191								0.883343
1636	228	226.245								-0.769816		1636	228	223.778								-1.85167
1637	212	213.007								0.475208		1637	212	211.686								-0.148165
1638	230	231.717								0.746504		1638	230	230.261								0.113296
1639	214	214.619								0.289421		1639	214	213.741								-0.120822
1640	235	236.052								0.447464		1640	235	234.384								-0.26217
1641	223	223.092								0.0413094		1641	223	221.681								-0.591507
1642	255	250.148								-1.90274		1642	255	246.751								-3.23477
1643	267	235.249								-11.8918		1643	267	235.818								-11.6786
1644	278	281.738								1.3445		1644	278	280.797								1.006
1645	250	282.223								12.8894		1645	250	286.705								14.6822
1646	338	332.035								-1.76487		1646	338	328.097								-2.9299
1647	363	358.766								-1.16628		1647	363	353.33								-2.66384
1648	228	226.245								-0.769816		1648	228	223.778								-1.85167
1649	212	213.007								0.475208		1649	212	211.686								-0.148165
1650	230	231.717								0.746504		1650	230	230.261								0.113296
1651	214	214.619								0.289421		1651	214	213.741								-0.120822
1652	235	236.052								0.447464		1652	235	234.384								-0.26217
1653	223	223.092								0.0413094		1653	223	221.681								-0.591507
1654	255	250.148								-1.90274		1654	255	246.751								-3.23477
1655	202	204.622								1.29826		1655	202	202.831								0.4115
1656	216	220.678								2.16553		1656	216	220.185								1.9377
1657	195	242.726								24.4749		1657	195	257.137								31.8652
1658	202	204.622								1.29826		1658	202	202.831								0.4115
1659	225	229.129								1.835		1659	225	228.124								1.38841
1660	294	292.741								-0.428333		1660	294	290.448								-1.20822
1661	294	293.514								-0.165333		1661	294	291.333								-0.907282
1662	308	301.03								-2.26291		1662	308	298.862								-2.96704
1663	308	301.916								-1.97527		1663	308	299.855								-2.64436
1664	246	253.452								3.02924		1664	246	253.773								3.15974
1665	175	180.736								3.27768		1665	175	181.467								3.69545
1666	182	188.633								3.64431		1666	182	189.161								3.93456
1667	191	197.149								3.21912		1667	191	197.457								3.38059
1668	196	200.553								2.323		1668	196	200.478								2.28487
1669	223	226.173								1.42298		1669	223	223.828								0.37139
1670	225	227.531								1.12504		1670	225	224.959								-0.0184044
1671	196	198.205								1.125		1671	196	197.822								0.929612
1672	193	198.508								2.85368		1672	193	198.586								2.89446
1673	216	218.276								1.0535		1673	216	216.133								0.0617222
1674	221	222.463								0.662054		1674	221	220.041								-0.434163
1675	198	201.13								1.58087		1675	198	200.723								1.37523
1676	202	206.032								1.9959		1676	202	205.426								1.696
1677	260	266.676								2.5676		1677	260	267.259								2.79187
1678	306	311.082								1.66088		1678	306	313.818								2.55504
1679	228	234.036								2.64729		1679	228	232.631								2.03107
1680	200	206.656								3.32808		1680	200	207.207								3.60368
1681	145	147.51								1.73088		1681	145	150.355								3.69312
1682	147	149.487								1.692		1682	147	152.156								3.50752
1683	177	181.886								2.76061		1683	177	182.027								2.83998
1684	177	181.103								2.31823		1684	177	181.141								2.33955
1685	175	178.177								1.81552		1685	175	178.24								1.85147
1686	214	217.334								1.55793		1686	214	216.143								1.0015
1687	214	218.9								2.28972		1687	214	217.914								1.82886
1688	267	269.364								0.885303		1688	267	268.216								0.455446
1689	262	264.455								0.936985		1689	262	263.423								0.543164
1690	288	289.344								0.466521		1690	288	287.301								-0.242681
1691	239	241.666								1.11531		1691	239	239.971								0.406113
1692	255	258.759								1.47423		1692	255	258.17								1.24329
1693	251	251.496								0.197562		1693	251	249.132								-0.744422
1694	271	273.63								0.970598		1694	271	272.247								0.460277
1695	205	205.476								0.232332		1695	205	203.736								-0.616346
1696	207	207.454								0.219198		1696	207	205.539								-0.706024
1697	207	209.437								1.17742		1697	207	208.449								0.700169
1698	202	203.683								0.833		1698	202	202.77								0.381
1699	230	233.264								1.4193		1699	230	232.032								0.88353
1700	260	262.219								0.853354		1700	260	259.727								-0.104885
1701	260	259.507								-0.189592		1701	260	255.931								-1.56511
1702	246	247.16								0.471675		1702	246	245.009								-0.402768
1703	334	333.981								-0.00557485		1703	334	331.209								-0.835518
1704	274	272.43								-0.572978		1704	274	270.243								-1.37124
1705	329	318.315								-3.2477		1705	329	314.743								-4.33348
1706	283	281.806								-0.421781		1706	283	281.034								-0.694866
1707	347	341.691								-1.52987		1707	347	335.759								-3.23957
1708	342	339.901								-0.613789		1708	342	348.825								1.99549
1709	347	341.691								-1.52987		1709	347	335.759								-3.23957
1710	342	339.901								-0.613789		1710	342	348.825								1.99549
1711	223	225.962								1.32805		1711	223	226.334								1.49507
1712	223	225.962								1.32805		1712	223	226.334								1.49507
1713	285	283.94								-0.372056		1713	285	283.05								-0.684319
1714	338	334.471								-1.04408		1714	338	330.25								-2.29282
1715	331	335.268								1.2894		1715	331	343.283								3.71076
1716	131	130.804								-0.149618		1716	131	133.013								1.53659
1717	136	136.34								0.250044		1717	136	139.587								2.63714
1718	221	228.254								3.28233		1718	221	229.885								4.02035
1719	244	247.258								1.33505		1719	244	249.48								2.24601
1720	253	254.887								0.745652		1720	253	256.534								1.39683
1721	172	172.788								0.458093		1721	172	177.818								3.38233
1722	320	318.789								-0.378525		1722	320	317.248								-0.860078
1723	221	223.559								1.15782		1723	221	224.859								1.74625
1724	239	239.627								0.262427		1724	239	239.851								0.356247
1725	221	224.342								1.51213		1725	221	225.744								2.14659
1726	244	247.258								1.33505		1726	244	249.48								2.24601
1727	253	254.887								0.745652		1727	253	256.534								1.39683
1728	244	246.485								1.01856		1728	244	248.594								1.88299
1729	283	287.234								1.49597		1729	283	290.022								2.4811
[truncated: 5,569 more rows]

## Sheet: MLP_2L
MLP_Giant Armadillo Optimization													MLP_Horned Lizard Optimization Algorithm
[truncated: 7,299 more rows]

[truncated: 5 more sheets: MLP_3L, CAM, SHAP, PDP, wilcoxon]
