# Supplementary material for: An automated decision making framework for modern vehicles CO2 emissions using multi modal engine telemetry and feature interpretability
Source: Sci Rep. 2026 Mar 8;16:12570. doi: 10.1038/s41598-026-42137-3 (PMC13087013; doi:10.1038/s41598-026-42137-3)
Supplement: Supplementary file 1 — Supplementary Material 1 [file 41598_2026_42137_MOESM1_ESM.zip › Code of GAO_MLPR.py]

# -*- coding: utf-8 -*-
"""
Created on Sat Jan 31 19:53:55 2026

@author: Nasirianfar
"""

import numpy as np
import sklearn.neural_network as nn
from ypstruct import structure
import sklearn.metrics as met

def positions(nvar, lb, ub, npop):
    Positions = []
    for i in range(npop):
        Positions.append(np.random.randint(lb, ub, nvar))
    return Positions


def cost_function(pop, X_tr, X_te, Y_tr, Y_te):
    net = nn.MLPRegressor(hidden_layer_sizes=(pop[0],pop[1],pop[2]),activation='tanh',solver='adam',
                          max_iter=400)
    net.fit(X_tr, Y_tr)
    preds_tr = net.predict(X_tr)
    preds_te = net.predict(X_te)
    y = np.hstack([Y_tr, Y_te])
    preds = np.hstack([preds_tr, preds_te])
    MSE = met.mean_squared_error(y, preds)
    RMSE = np.sqrt(MSE)
    POP = structure(cost=RMSE, pre=preds, net=net)
    return POP.cost, POP.pre, POP.net


# Giant Armadillo Optimization
# %%% Designed and Developed by Mohammad Dehghani %%%
# function[Best_score,Best_pos,GAO_curve]=GAO(SearchAgents,Max_iterations,lowerbound,upperbound,dimension,fitness)

# %% DATA LOADING
XX=np.loadtxt('input.txt')
Y=np.loadtxt('target.txt')
size_Y = len(Y)
size_tr = round(size_Y*0.7)
size_te = size_Y-size_tr

X_tr = XX[:size_tr]
X_te = XX[size_tr:]
Y_tr = Y[:size_tr]
Y_te = Y[size_tr:]

Y_tr = np.array(Y_tr).reshape(size_tr)
Y_te = np.array(Y_te).reshape(size_te)

dimension = 3
lowerbound = 1
upperbound = 999
SearchAgents = 50
Max_iterations = 200

POP_empty = structure(cost=None, pre=None, net=None)
POP = POP_empty*SearchAgents
New_POP = structure(cost=None, pre=None, net=None)
New2_POP = structure(cost=None, pre=None, net=None)
fit = np.zeros(SearchAgents)
GAO_curve = np.zeros(Max_iterations)

# %% INITIALIZATION
X = positions(dimension,lowerbound,upperbound,SearchAgents)      # % Initial population

for i  in range(SearchAgents):
    L=X[i]
    # fit(i)=fitness(L);
    fit[i], POP[i].pre, POP[i].net = cost_function(L, X_tr, X_te, Y_tr, Y_te)
    POP[i].Cost = fit[i]
    
for t in range(Max_iterations):  # % algorithm iteration    
    # %%  update: BEST proposed solution
    blocation = np.argmin(fit)
    Fbest = min(fit)
    
    if t==0:
        xbest = X[blocation]         # % Optimal location
        fbest = Fbest                # % The optimization objective function
        prebest = POP[blocation].pre
        
    elif Fbest < fbest:
        fbest = Fbest
        xbest = X[blocation]
        prebest = POP[blocation].pre
    
    for i in range(SearchAgents):
        # %%
            # %% Phase 1: Attack on termite mounds (exploration phase)
            K = np.random.randint(0,SearchAgents-1)
            STM = X[K]
            
            I = round(1+np.random.rand())
            X_new_P1  = X[i] + np.random.rand(1) * ( STM - I*X[i])       # %Eq(5)
            # X_new_P1 = max(X_new_P1,lowerbound);X_new_P1 = min(X_new_P1,upperbound);
            for j in range(dimension):
                X_new_P1[j] = max(X_new_P1[j],lowerbound)
                X_new_P1[j] = min(X_new_P1[j],upperbound)
                X_new_P1[j] = int(X_new_P1[j])
            
            # % update position based on Eq (6)
            L=X_new_P1;
            # fit_new_P1=fitness(L);
            fit_new_P1, New_POP.pre, New_POP.net = cost_function(L, X_tr, X_te, Y_tr, Y_te)
            New_POP.Cost = fit_new_P1
            if fit_new_P1 < fit[i]:
                X[i] = X_new_P1
                fit[i] = fit_new_P1
                POP[i].pre = New_POP.pre
                
           
            # %% End Phase 1
            # %% Phase 2: Digging in termite mounds (exploitation phase)
            X_new_P2 = X[i] + (1-2*np.random.rand())*(upperbound-lowerbound)/(t+1)   # % Eq(7)
            # X_new_P2 = max(X_new_P2,lowerbound/t);X_new_P2 = min(X_new_P2,upperbound/t);
            for j in range(dimension):
                X_new_P2[j] = max(X_new_P2[j],lowerbound)
                X_new_P2[j] = min(X_new_P2[j],upperbound)
                X_new_P2[j] = int(X_new_P2[j])
            
            # % Updating X_i using (8)
            L=X_new_P2;
            # f_new = fitness(L);
            fit_new_P2, New2_POP.pre, New2_POP.net = cost_function(L, X_tr, X_te, Y_tr, Y_te)
            New2_POP.Cost = fit_new_P2
            if fit_new_P2 <= fit[i]:
                X[i] = X_new_P2
                fit[i] = fit_new_P2
                POP[i].pre = New2_POP.pre
                if fit_new_P2 < fbest:
                    xbest = X_new_P2
                    fbest = fit_new_P2
                    prebest = New2_POP.pre
  
    Best_score = fbest
    Best_pos = xbest
    GAO_curve[t] =  fbest
    print(t, fbest)

# Results
print('--------------------------------------------------------------------------------------')
print(f"RMSE = {Best_score},        , Neuron Num =  {Best_pos}")
# Validation
ytr= prebest
N = len(Y)
S1=0
S2=0
S3=0
S4=0
S5=0
S6=0
S7=0
R=0
R1=0
R2=0
R3=0
M=0
Z=0

# ytr = list(ytr)
for i in range(N):
   #MSE & RMSE
   
    S1 = (ytr[i]-Y[i])**2
    M = M+S1
   
    #MAE
    
    S2 = abs(ytr[i]-Y[i])
    Z = Z+S2
    
    #R
    
    S4 = (Y[i]-np.mean(Y))*(ytr[i]-np.mean(ytr))
    R1 = S4+R1
    S5 = (ytr[i]-np.mean(ytr))**2
    R2 = R2+S5
    S6 = (Y[i]-np.mean(Y))**2
    R3 = R3+S6
     
    #MAPE
    S7 = abs((ytr[i]-Y[i])/ytr[i])
   

# cost= mse(Y-ytr)
MSE= M/N
RMSE=np.sqrt(MSE)
print(RMSE)
R_2=(R1/np.sqrt(R2*R3))**2
print(R_2)
MAPE=S7/N
